# Supplementary material for: Analysis of Differential Gene Expression under Acute Lead or Mercury Exposure in Larval Zebrafish Using RNA-Seq
Source: Animals (Basel). 2024 Oct 6;14(19):2877. doi: 10.3390/ani14192877 (PMC11475140; doi:10.3390/ani14192877)
Supplement: Supplementary file 1 [file animals-14-02877-s001.zip › Supplementary Tables.xlsx]

## Sheet:  Table S1
Table S1. Information for the primers used for qPCR
Gene and transcript symbol	Gene description	Genbank Accession NO	forward primer(5'-3')	reverse primer(5'-3')	Amplicon size(bp)	Amplification efficency(%)
mt2	metallothionein 2	NM_001131053	CTGCGAATGTGCCAAGACTGGA	GCAACCAGATGGGCAGCAAGA	112	108.353
slc2a11l	solute carrier family 2 (facilitated glucose transporter), member 11-like	NM_001080016	CGCTGGTGTGAGTCTGACTGTC	AGCCGTGTTTGTCTGCCTTCTC	275	104.481
sult1st5	sulfotransferase family 1, cytosolic sulfotransferase 5	NM_001199903	CAGGCGTCAGAGGAGGATTTGC	TGAACCATCTGCTGCGGTCATC	168	100.869
txn	thioredoxin	NM_001002461	CTGCCTTCGACAACGCCCTAAA	GCCACATCCTGTGCATCATCCA	178	107.317
prdx1	peroxiredoxin 1	NM_001013471	CTTCAGTGATGCTGCCGAGGAG	TCTGCCACCAGAGGGACATTCA	147	95.1328
rrad	Ras-related associated with diabetes	NM_199798	CAGTGCCTGTGCCGTTGTGT	CATGCGACGAGCGTTCTCTTCT	142	104.157
timp2b	TIMP metallopeptidase inhibitor 2b	NM_213296	TCTGTTGCTGCTCGTGCTGTG	TTGCCGGTGACCACCTCCTT	144	98.9322
serpine1	serpin peptidase inhibitor, clade E (nexin,plasminogen activator inhibitor type 1), member 1	XM_009303022	TATCGCCTCGGTGCTGGGAAT	GCTGGCTACCTCCACTCCATCT	163	96.926
socs3b	suppressor of cytokine signaling 3b	NM_213304	GCTCGGACCATCACCACTTCTTC	ACGCACTTCCTTCTCCAGCATTG	216	95.6776
cbx7a	chromobox homolog 7a	XM_005171579	GACGCTGAAGTCACGGCAGAAT	ACCTCAAGCCCACACTCACTGA	176	98.7863
hspb9	heat shock protein, alpha-crystallin-related, 9	NM_001114705	GTGTCACGGTGTCTGGACGAAG	TCCTGAAGCGGATGGGAACGA	243	101.173
gsr	glutathione reductase	NM_001020554	ACGAGCCCTTCTGACACCTGAT	TCACCAGCGCACACCAACTTC	144	88.9177
dao.1	D-amino-acid oxidase, tandem duplicate 1	XM_005165183	CAGCCAGCCAGAGGACAGATCA	AGTGACCAAACGACTCCCAGGAA	126	98.4956
fads2	fatty acid desaturase 2	NM_131645	CCGTGGAGTATGGCGTTAAGAAGA	TGGAACTGGAAATACACTGGGATGA	109	99.0786
gck	glucokinase (hexokinase 4)	NM_001045385	TATTGTGCGTCTGGCGTGTGAG	GACCGCTGCCTTCTTCTGACTG	245	97.2078
zgc:174917	uncharacterized gene	NM_001105590	TTGTCAGTCTGGCTTGCCCTTG	AACGCCTCCTGTTAGATGTGTTGG	262	106.467
zgc:92590	uncharacterized gene	NM_001007054	CCGTTTCTGCTGCTCACTGCTA	TCTGCCTTGATCCGCTGCTCT	106	101.633
ctssb.1	cathepsin Sb, tandem duplicate 1	NM_001024409	ACTGGAAAGCTGGTGGACCTCA	TGAAGCAATGCCGCCGTTATCA	132	97.2078
sqrdl	sulfide quinone reductase-like	NM_001017881	CCGCAGTGCTGAAAGGCTCTT	TGCTGACAGTTCGGTCGAGGA	183	99.5203
tmprss13a	transmembrane protease, serine 13a	NM_001159512	GCAGCCGTCATCGTCACACAA	ACACCAGCAGGACACCTACCAA	103	98.3508
socs3a	suppressor of cytokine signaling 3a	NM_199950	ATCGGCACTTCTTCACGCTCAG	CCAGTCTCAGCACGCAGTCAAA	144	98.2065
trpv6	transient receptor potential cation channel, subfamily V, member 6	NM_001001849	GAGGTGAGCGTCGGTCAGATTG	TCACTCATCATGGCGACCAGGA	137	99.6684
abcb6a	ATP-binding cassette, sub-family B (MDR/TAP), member 6a	NM_001145693	TCCTCCTCACCCTCCTCTTCCT	CGAAACACCATCCAGCCCAGAG	166	99.3727
hbz	hemoglobin zeta	XM_680270	AGATCGTCGGTGGACTCGGT	CCAGCAGACAGTGAGACAGGAG	138	88.2107
β-actin	actin, beta 1	NM_131031	CGAGCAGGAGATGGGAACC	CAACGGAAACGCTCATTGC	102	98.6407

## Sheet:  Table S2
Table S2. Number of genes expressed with different abundance
Gene ID	Gene symbol	Locus	FPKM-Control	FPKM-Lead
1	f7	114423,ZFIN:ZDB-GENE-010814-1	9.85743	9.70776
2	f7i	282671,ZFIN:ZDB-GENE-021206-10	4.57272	3.48455
3	f10	282670,ZFIN:ZDB-GENE-021206-9	32.7707	39.1567
4	prozb	558106,ZFIN:ZDB-GENE-120816-1	5.89075	5.41777
5	pcid2	492509,ZFIN:ZDB-GENE-041114-79	15.2558	12.3736
6	grtp1a	406711,ZFIN:ZDB-GENE-040426-2733	9.23376	8.40078
7	dcun1d2	415246,ZFIN:ZDB-GENE-040625-171	19.7095	18.6223
8	tfdp1b	393749,ZFIN:ZDB-GENE-040426-1746	11.9928	13.9941
9	gas6	335830,ZFIN:ZDB-GENE-030131-7773	7.17931	7.78559
10	tpp2	100331669	5.69408	4.65491
11	zgc:92518	436634,ZFIN:ZDB-GENE-040718-53	7.49974	5.76159
12	ercc5	541502,ZFIN:ZDB-GENE-050327-28	2.75078	2.53893
13	blzf1	114452,ZFIN:ZDB-GENE-010724-1	11.296	11.6754
14	trmt10c	492460,ZFIN:ZDB-GENE-041114-12	6.03646	5.68625
15	txnl4b	641329,ZFIN:ZDB-GENE-051030-63	7.87388	5.88573
16	mrpl16	493604,ZFIN:ZDB-GENE-041122-1	33.5209	31.4029
17	LOC101885604	101885604	0.884748	1.15773
18	jam2a	100005261,ZFIN:ZDB-GENE-031204-3	23.8042	22.9441
19	LOC100332762	100332762	4.48548	0
20	ildr1a	393364,ZFIN:ZDB-GENE-040426-1412	12.2858	0
21	tmem39a	323208,ZFIN:ZDB-GENE-030131-1928	16.0643	14.1422
22	zgc:110091	550239,ZFIN:ZDB-GENE-050417-34	20.2418	21.4437
23	eed	550463,ZFIN:ZDB-GENE-050417-287	13.4524	10.6389
24	rpl24	192301,ZFIN:ZDB-GENE-020419-25	3630.78	3926.34
25	LOC792623	792623	5.00126	5.87661
26	wu:fj30f06	792477,ZFIN:ZDB-GENE-030131-7567	1.56421	2.82378
27	LOC100148121	100148121	1.91693	1.7401
28	cd247	100101654,ZFIN:ZDB-GENE-061130-4	8.01361	6.28657
29	cul4a	394002,ZFIN:ZDB-GENE-040426-1357	18.3562	15.1475
30	LOC795531	795531	3.3753	1.19705
31	LOC565999	565999	0	3.80711
32	wu:fa56d06	795664,ZFIN:ZDB-GENE-030131-9298	24.2981	21.9409
33	LOC101885776	101885776	0	1.57111
34	setdb2	335153,ZFIN:ZDB-GENE-030131-7093	8.20416	7.91481
35	LOC100332229	100332229	0	0.405877
36	creg1	791208,ZFIN:ZDB-GENE-070112-2042	26.88	31.9031
37	n6amt1	436775,ZFIN:ZDB-GENE-040718-206	7.64985	7.31873
38	gart	58141,ZFIN:ZDB-GENE-000616-14	8.48557	8.30777
39	LOC100332351	100332351	7.83478	7.99638
40	runx1	58126,ZFIN:ZDB-GENE-000605-1	0.469596	0.567995
41	urp2	100001008,ZFIN:ZDB-GENE-110718-3	2.02258	3.10169
42	LOC100333907	100333907	1.58698	1.25771
43	atp1a1a.2	64613,ZFIN:ZDB-GENE-001212-2	43.1339	37.8843
44	atp1a1a.3	64614,ZFIN:ZDB-GENE-001212-3	11.9603	13.4537
45	atp1a1a.4	64615,ZFIN:ZDB-GENE-001212-4	106.769	125.565
46	atp1a1a.5	245703,ZFIN:ZDB-GENE-020501-1	4.01655	4.44367
47	si:ch211-132g1.3	100004401,ZFIN:ZDB-GENE-090312-148	2.26957	1.59495
48	LOC101884699	101884699	0.234785	0.176272
49	LOC100329707	100329707	7.68051	0
50	ggact.1	777609,ZFIN:ZDB-GENE-061103-94	0.818954	1.0721
51	ggact.2	447805,ZFIN:ZDB-GENE-040912-8	2.02668	2.28417
52	ggact.3	100038780,ZFIN:ZDB-GENE-070424-26	0.204603	0.227059
53	zgc:171629	571904,ZFIN:ZDB-GENE-071004-15	0.692705	0.902425
54	LOC101887058	101887058	0.859893	0.523595
55	wu:fc18f06	324096,ZFIN:ZDB-GENE-030131-2816	2.70949	2.89938
56	spry2	335098,ZFIN:ZDB-GENE-030131-7038	21.4978	23.5132
57	tuba8l2	393664,ZFIN:ZDB-GENE-040426-1646	136.443	126.86
58	stk16	550323,ZFIN:ZDB-GENE-050417-102	0	6.55106
59	mnx2b	406206,ZFIN:ZDB-GENE-040415-2	1.24682	1.49234
60	atic	140622,ZFIN:ZDB-GENE-011212-4	27.7494	36.1554
61	fn1b	334613,ZFIN:ZDB-GENE-030131-6545	24.2468	31.9839
62	LOC100005630	100005630	33.275	28.6283
63	nrp2a	405901,ZFIN:ZDB-GENE-040611-2	6.2818	6.74672
64	LOC100332543	100332543	5.7964	4.4781
65	LOC101885442	101885442	1.51935	1.6139
66	im:7153558	100149472,ZFIN:ZDB-GENE-080225-12	1.59406	0.86716
67	LOC101886008	101886008	0.489231	0.104262
68	abcb6a	564067,ZFIN:ZDB-GENE-050517-9	0	2.54372
69	cnppd1	334868,ZFIN:ZDB-GENE-030131-6808	24.9223	24.5879
70	fastkd2	564382,ZFIN:ZDB-GENE-090313-7	6.48947	6.7314
71	gtf3c3	553318,ZFIN:ZDB-GENE-040914-80	2.66361	2.98639
72	klf7a	553670,ZFIN:ZDB-GENE-050522-276	2.168	1.28918
73	ube2f	406606,ZFIN:ZDB-GENE-040426-2557	6.56975	6.90193
74	erbb4a	100007677,ZFIN:ZDB-GENE-030918-4	0.142224	0.0727623
75	mylz3	58143,ZFIN:ZDB-GENE-000322-6	8725.84	7804.37
76	lancl1	494154,ZFIN:ZDB-GENE-040924-1	4.68314	4.53444
77	radil	562363,ZFIN:ZDB-GENE-071206-1	1.88035	0
78	eng1b	541371,ZFIN:ZDB-GENE-980526-6	8.35081	8.31799
79	arglu1b	393131,ZFIN:ZDB-GENE-040426-736	7.4838	0
80	efnb2b	114402,ZFIN:ZDB-GENE-010618-1	2.37801	1.34631
81	si:dkey-79f11.1	100148061,ZFIN:ZDB-GENE-090313-334	2.19126	1.60115
82	LOC100535611	100535611	0.17733	0.115003
83	si:dkey-79f11.10	100007523,ZFIN:ZDB-GENE-050302-48	0.0297534	0.15524
84	LOC101885527	101885527	0.33798	0.176067
85	LOC555323	555323	2.00177	0
86	grapb	555184,ZFIN:ZDB-GENE-050913-4	0.3821	0.235834
87	syngr3b	570094,ZFIN:ZDB-GENE-070822-6	4.30378	4.28843
88	smcr8b	407723,ZFIN:ZDB-GENE-061122-1	0.914863	0.87459
89	zgc:112980	503706,ZFIN:ZDB-GENE-050306-1	4.45235	5.29796
90	ptcd1	570247,ZFIN:ZDB-GENE-030131-6146	2.88166	2.99251
91	zgc:153118	767704,ZFIN:ZDB-GENE-060929-792	0.242599	0.0790934
92	LOC101883376	101883376	0.0331244	0.129452
93	fbxl18	570298,ZFIN:ZDB-GENE-050913-65	3.72281	3.42319
94	actb1	57934,ZFIN:ZDB-GENE-000329-1	2050	2114.43
95	abcg2b	570453,ZFIN:ZDB-GENE-050517-36	0.961269	0.716015
96	zgc:77849	322387,ZFIN:ZDB-GENE-030131-1107	55.4328	54.6573
97	grin2ab	570493,ZFIN:ZDB-GENE-070424-223	0	0.976755
98	socs1b	100007521,ZFIN:ZDB-GENE-090313-141	0.0636502	0.166601
99	prkcba	100006675,ZFIN:ZDB-GENE-040426-1354	5.40941	4.36391
100	cacng3a	567438,ZFIN:ZDB-GENE-090312-124	0.0850145	0.25889
101	ndufab1a	573619,ZFIN:ZDB-GENE-040801-1	178.701	193.031
102	palb2	558923,ZFIN:ZDB-GENE-090313-43	0.673638	0.896621
103	zgc:152698	567084,ZFIN:ZDB-GENE-060818-9	2.87716	2.21971
104	plk1	280649,ZFIN:ZDB-GENE-021115-7	20.8972	16.7658
105	ern2	567021,ZFIN:ZDB-GENE-090312-15	1.00436	0.870534
106	chtf18	554366,ZFIN:ZDB-GENE-050522-508	3.4648	2.90928
107	gng13a	100007047,ZFIN:ZDB-GENE-081022-188	10.8769	11.2066
108	zgc:136472	678514,ZFIN:ZDB-GENE-060421-2552	4.81411	5.32806
109	uncx4.1	553947,ZFIN:ZDB-GENE-050714-1	0	5.36123
110	micall2b	556298,ZFIN:ZDB-GENE-030131-5803	0.769379	0.960902
111	LOC100332784	100332784	3.96133	3.9804
112	elfn1b	100144401,ZFIN:ZDB-GENE-080327-21	0.56872	0
113	ugt5b5p	100415796,ZFIN:ZDB-GENEP-100406-1	1.16352	0
114	ugt5b2	100415799,ZFIN:ZDB-GENE-100406-4	6.99824	7.29813
115	LOC101884017	101884017	2.58122	2.64078
116	mad1l1	393886,ZFIN:ZDB-GENE-040426-1081	3.20508	0
117	pmm2	368229,ZFIN:ZDB-GENE-030722-6	0	6.69834
118	zgc:56409	393295,ZFIN:ZDB-GENE-040426-1019	0	5.02782
119	rgs11	559197,ZFIN:ZDB-GENE-080220-46	2.56932	2.10685
120	pdia2	394023,ZFIN:ZDB-GENE-040426-705	44.173	43.0671
121	si:dkeyp-75b4.8	796031,ZFIN:ZDB-GENE-090313-395	1.21319	0.688933
122	LOC101884154	101884154	0.543404	0.740467
123	si:dkeyp-75b4.9	100321606,ZFIN:ZDB-GENE-090313-396	0.0329515	0.171713
124	si:dkeyp-75b4.10	100320899,ZFIN:ZDB-GENE-090313-394	0.434031	0
125	trim2b	558046,ZFIN:ZDB-GENE-090312-70	0	1.99998
126	rnf175	393278,ZFIN:ZDB-GENE-040426-1104	11.475	11.8001
127	fgb	337315,ZFIN:ZDB-GENE-030131-9261	85.4699	117.003
128	LOC100536670	100536670	0.558657	0.723985
129	si:ch73-24a15.1	100535298,ZFIN:ZDB-GENE-121214-131	0.117572	0
130	lratb	553501,ZFIN:ZDB-GENE-060810-31	4.584	4.11417
131	zgc:194355	556575,ZFIN:ZDB-GENE-081022-106	0.69045	0.510759
132	npy2rl	795311,ZFIN:ZDB-GENE-111115-4	0.117572	0
133	eif3f	557270,ZFIN:ZDB-GENE-100215-2	287.279	297.117
134	zgc:77880	393865,ZFIN:ZDB-GENE-040426-1901	2.69091	2.85618
135	si:ch211-243g6.4	553253,ZFIN:ZDB-GENE-121214-195	0	1.82957
136	dachb	192122,ZFIN:ZDB-GENE-020402-4	4.91604	4.18074
137	tnrc5	550136,ZFIN:ZDB-GENE-050411-12	4.33404	4.49022
138	LOC100536909	100536909	0.0827508	0.117016
139	si:dkey-31e10.6	100334656,ZFIN:ZDB-GENE-121214-97	0.0528797	0.172661
140	zgc:103678	447924,ZFIN:ZDB-GENE-040912-107	13.6292	15.5468
141	LOC100334711	100334711	0.904994	1.48622
142	si:ch73-222h13.1	100322372,ZFIN:ZDB-GENE-090313-144	0.246663	0
143	crfb15	100535513,ZFIN:ZDB-GENE-071120-6	0.0316946	0.123933
144	LOC101885967	101885967	0.0627593	0.122716
145	dmd	83773,ZFIN:ZDB-GENE-010426-1	0	6.56568
146	casc5	327226,ZFIN:ZDB-GENE-030131-5437	2.02142	1.16726
147	knstrn	792608,ZFIN:ZDB-GENE-081022-187	7.57956	5.31202
148	LOC101885098	101885098	0.199654	0.250139
149	sdk1b	555553,ZFIN:ZDB-GENE-090311-17	0.104512	0.135144
150	si:dkey-26i13.6	100538167,ZFIN:ZDB-GENE-090312-165	0.051753	0.0788758
151	si:dkey-26i13.5	797712,ZFIN:ZDB-GENE-090312-166	0.0839596	0.0487072
152	LOC797641	797641	0.13389	0.265202
153	LOC797518	797518	0.0998247	0.0326133
154	eif3bb	569316,ZFIN:ZDB-GENE-090312-175	0.270916	0
155	si:dkey-26i13.8	797363,ZFIN:ZDB-GENE-090312-134	0.956766	0
156	chst12b	797290,ZFIN:ZDB-GENE-090312-144	0	0.0629123
157	LOC101884829	101884829	0.237047	0.112796
158	si:dkey-21j8.2	323898,ZFIN:ZDB-GENE-090312-217	1.27504	0
159	snx8b	798366,ZFIN:ZDB-GENE-090313-317	2.07224	1.64455
160	LOC100331029	100331029	0	1.52949
161	zgc:153286	767649,ZFIN:ZDB-GENE-060929-208	7.87278	7.89771
162	si:dkey-58j15.11	100538058,ZFIN:ZDB-GENE-100922-27	1.35393	1.68033
163	LOC799225	799225	1.61927	1.04692
164	mtp	406207,ZFIN:ZDB-GENE-040419-2	10.0013	8.42433
165	zgc:162946	100000104,ZFIN:ZDB-GENE-070410-116	1.83915	0
166	tmod1	100149766,ZFIN:ZDB-GENE-090312-131	2.5904	2.15528
167	cplx2l	436732,ZFIN:ZDB-GENE-040718-160	31.937	31.2327
168	nans	322780,ZFIN:ZDB-GENE-030131-1500	32.5855	27.6916
169	clta	406318,ZFIN:ZDB-GENE-040426-1986	161.908	156.762
170	sclt1	561057,ZFIN:ZDB-GENE-030131-3278	0	1.76955
171	zgc:77739	393870,ZFIN:ZDB-GENE-040426-1862	0	31.0884
172	pcdh10a	259186,ZFIN:ZDB-GENE-020731-1	11.2706	9.6469
173	LOC101886760	101886760	0	0.516565
174	LOC101886790	101886790	0.409495	0.517693
175	LOC101886839	101886839	3.09806	3.1443
176	LOC568973	568973	1.55888	2.15195
177	elf2b	387534,ZFIN:ZDB-GENE-031215-1	0	11.2204
178	zgc:101819	100002184,ZFIN:ZDB-GENE-030131-740	7.55042	7.09981
179	LOC101887098	101887098	2.32673	1.97726
180	il8	100002946,ZFIN:ZDB-GENE-081104-317	1.13467	2.09412
181	LOC100334568	100334568	0.354147	0
182	LOC567498	567498	0	0.222545
183	fip1l1b	450021,ZFIN:ZDB-GENE-041010-138	30.3606	26.6892
184	chic2	394095,ZFIN:ZDB-GENE-040426-778	7.86462	7.37646
185	LOC553528	553528	3.03264	3.60333
186	slc34a2a	58148,ZFIN:ZDB-GENE-000524-1	8.44624	8.88506
187	rbpja	386772,ZFIN:ZDB-GENE-031117-1	2.4523	2.22191
188	stim2	100334881	0.35131	0.404487
189	LOC100148296	100148296	1.38265	1.49005
190	LOC100004921	100004921	0.0929166	0.135878
191	LOC100004978	100004978	0.30377	0
192	LOC100005017	100005017	4.89003	4.68737
193	LOC100005071	100005071	0.397564	0.231158
194	LOC100330579	100330579	0.264977	0.565347
195	LOC101882954	101882954	0	0.211858
196	LOC100330441	100330441	0	0.612283
197	LOC568198	568198	2.77348	2.43386
198	itln1	767684,ZFIN:ZDB-GENE-060929-564	0.120318	0.274818
199	LOC100329505	100329505	0	4.84563
200	pi4k2b	564750,ZFIN:ZDB-GENE-070112-990	4.96805	4.58986
201	LOC567965	567965	2.9668	2.62502
202	LOC101883504	101883504	0	0.0355282
203	LOC100334126	100334126	0.516366	0
204	LOC100537456	100537456	94.7953	85.8501
205	tusc3	553582,ZFIN:ZDB-GENE-050522-381	75.1608	70.3084
206	fgf20a	559630,ZFIN:ZDB-GENE-060110-1	0	0.910486
207	micu3a	559552,ZFIN:ZDB-GENE-070713-1	2.28448	0
208	LOC794952	794952	1.62417	1.62545
209	vps37a	336368,ZFIN:ZDB-GENE-030131-8312	12.0214	12.6189
210	LOC557250	557250	12.0012	13.1268
211	asah1b	393549,ZFIN:ZDB-GENE-040426-1512	11.3783	14.1277
212	LOC101885049	101885049	0.737615	0.73852
213	LOC101885093	101885093	0.145009	0.062598
214	casp3a	140621,ZFIN:ZDB-GENE-011210-1	16.6289	16.6452
215	helt	404275,ZFIN:ZDB-GENE-040824-6	5.37722	0
216	si:ch211-197n1.2	553519,ZFIN:ZDB-GENE-080225-6	0.840684	0.527743
217	slc25a4	327067,ZFIN:ZDB-GENE-030131-5275	593.366	536.489
218	zgc:85910	337459,ZFIN:ZDB-GENE-030131-9405	2.28081	2.93289
219	ankrd37	793783,ZFIN:ZDB-GENE-070308-1	1.12991	0
220	pdlim3a	554148,ZFIN:ZDB-GENE-050505-1	1.83601	1.52751
221	sorbs2a	571008,ZFIN:ZDB-GENE-070308-2	0	0.557944
222	tlr3	403126,ZFIN:ZDB-GENE-040219-7	0.169577	0.264636
223	cyp4v8	558851,ZFIN:ZDB-GENE-061103-601	7.86539	8.16047
224	LOC101885801	101885801	0.865243	0.856234
225	LOC101885843	101885843	0.152141	0.0147251
226	LOC101885905	101885905	0.128984	0.25388
227	mtnr1aa	30667,ZFIN:ZDB-GENE-990415-155	0.331096	0.331582
228	si:dkey-192k22.2	794766,ZFIN:ZDB-GENE-090313-219	0.102166	0.0333707
229	fam114a1	560911,ZFIN:ZDB-GENE-070410-52	0	3.86617
230	klf3	117603,ZFIN:ZDB-GENE-011116-1	7.00472	6.10551
231	pgm2	405822,ZFIN:ZDB-GENE-040426-2218	9.13737	6.80946
232	si:dkey-167i21.2	796588,ZFIN:ZDB-GENE-090313-198	0.859203	0.154528
233	zgc:73228	393728,ZFIN:ZDB-GENE-040426-1722	0.290603	0.51988
234	si:dkey-20n3.1	566820,ZFIN:ZDB-GENE-030131-8693	3.2341	0
235	LOC101886347	101886347	0.175289	0
236	phox2ba	795258,ZFIN:ZDB-GENE-090313-51	0.365963	0.474414
237	exosc9	450057,ZFIN:ZDB-GENE-041010-180	4.5099	0
238	ptpn9b	562170,ZFIN:ZDB-GENE-090313-52	4.21055	3.08443
239	si:dkeyp-118a3.2	562777,ZFIN:ZDB-GENE-060810-149	1.53681	2.08449
240	tyrp1b	437022,ZFIN:ZDB-GENE-040718-249	45.9977	43.4469
241	lap3	562854,ZFIN:ZDB-GENE-060719-1	11.1702	11.4946
242	clock3	352927,ZFIN:ZDB-GENE-030408-2	0	4.02509
243	kitb	497629,ZFIN:ZDB-GENE-050916-2	0.287236	0
244	LOC795807	795807	1.33526	0
245	si:dkey-245p14.4	563576,ZFIN:ZDB-GENE-061207-63	0	2.72893
246	smc2	321452,ZFIN:ZDB-GENE-030131-105	8.04154	5.14497
247	LOC563777	563777	0	3.76989
248	si:dkey-245p14.2	563863,ZFIN:ZDB-GENE-090313-270	0.421417	0.335136
249	polr1e	553733,ZFIN:ZDB-GENE-050522-251	9.26068	9.86094
250	tmem192	797335,ZFIN:ZDB-GENE-040426-2254	5.62474	5.8928
251	LOC100536023	100536023	1.30739	1.87573
252	LOC100536104	100536104	1.49613	2.10138
253	LOC797069	797069	1.13364	0.643172
254	tma16	553647,ZFIN:ZDB-GENE-050522-20	4.67241	4.87514
255	LOC797291	797291	0	0.719864
256	si:dkey-82j4.2	567370,ZFIN:ZDB-GENE-090312-139	4.1285	3.91031
257	LOC564990	564990	2.59044	1.82108
258	LOC101882573	101882573	0.106252	0.139382
259	mettl14	404603,ZFIN:ZDB-GENE-040426-2328	5.83868	5.34962
260	ndst3	100317129,ZFIN:ZDB-GENE-090312-199	4.72408	3.4385
261	zgc:136652	553508,ZFIN:ZDB-GENE-060616-129	3.53637	3.83483
262	spock3	562002,ZFIN:ZDB-GENE-090311-24	37.0749	0
263	tll1	474335,ZFIN:ZDB-GENE-041020-1	0.539121	0.522763
264	cpe	407979,ZFIN:ZDB-GENE-090313-68	35.3852	27.3547
265	msmo1	406662,ZFIN:ZDB-GENE-040426-2670	0	8.64074
266	LOC101882260	101882260	4.212	4.78893
267	npy1r	793668	0.226937	0.263588
268	med28	493610,ZFIN:ZDB-GENE-041121-4	19.1942	17.018
269	tmem144a	445495,ZFIN:ZDB-GENE-040822-12	2.825	3.63573
270	glrba	83412,ZFIN:ZDB-GENE-010410-2	2.05417	2.498
271	melk	30724,ZFIN:ZDB-GENE-990603-5	2.98677	1.97789
272	dnah6	100148193	0.139387	0
273	LOC101883596	101883596	2.24172	1.44563
274	chrnb3a	794401,ZFIN:ZDB-GENE-040108-1	6.00205	5.05485
275	chrna6	555747,ZFIN:ZDB-GENE-090312-91	2.08676	1.46151
276	chrnb2a	100003503,ZFIN:ZDB-GENE-090312-169	0	0.160299
277	uchl1	325119,ZFIN:ZDB-GENE-030131-3844	21.2765	0
278	anxa5b	337132,ZFIN:ZDB-GENE-030131-9076	30.9899	27.1134
279	LOC101886353	101886353	3.49606	3.05029
280	zmynd10	393368,ZFIN:ZDB-GENE-040426-1218	0.72187	0.660579
281	tapt1	559710	3.77735	3.03522
282	ldb2b	30578,ZFIN:ZDB-GENE-990415-137	4.13898	3.04041
283	qdprb1	791448,ZFIN:ZDB-GENE-050522-320	5.71177	5.85191
284	gtf2e2	334854,ZFIN:ZDB-GENE-030131-6794	15.5129	13.9062
285	LOC101886416	101886416	6.41803	7.9681
286	rfc1	100037336,ZFIN:ZDB-GENE-070410-99	5.92304	4.47332
287	rpl9	336702,ZFIN:ZDB-GENE-030131-8646	1525.71	1697.42
288	lias	393528,ZFIN:ZDB-GENE-040426-1528	10.5766	10.852
289	ugdh	116991,ZFIN:ZDB-GENE-011022-1	39.9196	45.366
290	smim14	402894,ZFIN:ZDB-GENE-040426-22	6.26589	5.99212
291	pds5a	393967,ZFIN:ZDB-GENE-040426-1612	16.8556	11.9275
292	n4bp2	558048,ZFIN:ZDB-GENE-061103-451	0	0.612158
293	rhoh	553413,ZFIN:ZDB-GENE-060228-7	0.113975	0.0995274
294	LOC568807	568807	1.30757	1.3156
295	LOC101886843	101886843	0.60802	2.20623
296	si:dkeyp-26a9.2	557879,ZFIN:ZDB-GENE-090313-379	2.08187	1.38669
297	ncapg	492707,ZFIN:ZDB-GENE-041111-282	9.96083	6.81967
298	lcorl	558430,ZFIN:ZDB-GENE-030131-6300	3.01255	2.85508
299	lrba	100317557,ZFIN:ZDB-GENE-090311-19	4.29714	3.53744
300	rps3a	337240,ZFIN:ZDB-GENE-030131-9184	1778.56	1853.06
301	fam160a1	100000787,ZFIN:ZDB-GENE-090312-132	0.884968	0.725705
302	pet112	541317,ZFIN:ZDB-GENE-040724-131	2.7609	3.15178
303	zgc:73273	393744,ZFIN:ZDB-GENE-040426-1741	7.03052	5.89318
304	fbxw7	564991,ZFIN:ZDB-GENE-090313-79	8.41777	7.81578
305	tmem154	323681,ZFIN:ZDB-GENE-030131-2401	2.8148	1.19997
306	mnd1	445203,ZFIN:ZDB-GENE-040801-116	3.65648	2.99397
307	si:ch211-208h7.4	565444,ZFIN:ZDB-GENE-030131-6110	8.34664	7.43152
308	LOC100148864	100148864	0.566226	0.464461
309	sfrp2	566878,ZFIN:ZDB-GENE-061013-293	13.7993	12.4936
310	LOC101882937	101882937	0	0.103976
311	LOC101882989	101882989	0.384508	0.561497
312	LOC101883053	101883053	0.108407	0.19153
313	LOC100004458	100004458	0.415422	0.392812
314	plrg1	100004402,ZFIN:ZDB-GENE-040426-2787	14.4516	13.0909
315	fgg	406327,ZFIN:ZDB-GENE-040426-1998	77.9955	82.1116
316	lrata	553239,ZFIN:ZDB-GENE-060720-1	1.69929	1.61794
317	LOC101883163	101883163	0.136964	0.119424
318	LOC100003852	100003852	0.171259	0.111746
319	map9	565974,ZFIN:ZDB-GENE-080225-36	1.46344	1.52967
320	gucy1a3	550420,ZFIN:ZDB-GENE-050417-230	3.72622	3.35207
321	fabp2	30708,ZFIN:ZDB-GENE-991019-5	1069.94	711.222
322	myoz2b	393828,ZFIN:ZDB-GENE-040426-1853	10.2507	8.98212
323	im:7158034	100006620,ZFIN:ZDB-GENE-060810-91	4.48777	3.12681
324	LOC100534855	100534855	0.5516	0
325	si:ch211-145b13.6	100317105,ZFIN:ZDB-GENE-090313-36	2.55594	2.50793
326	pdcd4a	406261,ZFIN:ZDB-GENE-040426-1920	34.5781	32.5557
327	ndufb6	393781,ZFIN:ZDB-GENE-040426-1781	214.468	221.711
328	toporsa	324197,ZFIN:ZDB-GENE-030131-6401	0.961254	0.923628
329	mtap	393526,ZFIN:ZDB-GENE-040426-1505	16.038	14.2576
330	LOC100006754	100006754	2.13061	1.6608
331	LOC101887161	101887161	2.98797	2.53971
332	arhgef38	100317614,ZFIN:ZDB-GENE-090313-83	0.93853	0.966085
333	ints12	415251,ZFIN:ZDB-GENE-040625-178	3.64052	3.19861
334	g3bp2	556409,ZFIN:ZDB-GENE-070112-1972	2.01136	1.71207
335	LOC100535153	100535153	0.770382	0
336	LOC100334713	100334713	4.9067	4.10429
337	LOC100334657	100334657	3.44847	3.09176
338	LOC100334773	100334773	4.20949	3.88412
339	coro2a	323538,ZFIN:ZDB-GENE-030131-2258	5.59862	4.52726
340	si:dkey-25o16.4	567619,ZFIN:ZDB-GENE-030131-969	1.87111	0
341	foxe1	567676,ZFIN:ZDB-GENE-061116-1	2.86268	2.63171
342	sh3gl2	394091,ZFIN:ZDB-GENE-040121-3	17.7086	15.0593
343	si:ch211-2i17.1	799510,ZFIN:ZDB-GENE-090313-112	0.595163	0
344	LOC101883565	101883565	0.0104608	0.0136918
345	LOC101883006	101883006	2.34966	3.8749
346	LOC101883046	101883046	0.763637	0
347	pspc1	692285,ZFIN:ZDB-GENE-030131-9530	7.8515	8.23095
348	zgc:153638	792752,ZFIN:ZDB-GENE-061110-138	1.45985	2.0746
349	LOC101883093	101883093	1.18702	1.58807
350	LOC101883132	101883132	0	0.405513
351	LOC101883178	101883178	7.11085	4.92999
352	sgut1	492489,ZFIN:ZDB-GENE-041114-56	15.7389	15.8295
353	chst10	445322,ZFIN:ZDB-GENE-040808-40	5.59477	6.25524
354	snapc3	394090,ZFIN:ZDB-GENE-040426-971	2.83009	2.88823
355	LOC100534728	100534728	4.20304	4.59496
356	si:ch1073-440b2.1	100000190,ZFIN:ZDB-GENE-030131-8303	4.53717	4.3698
357	ednrb1a	30442,ZFIN:ZDB-GENE-980526-16	1.81158	1.76822
358	LOC101882692	101882692	0.575226	0.449331
359	LOC101882635	101882635	0.21112	0.0683567
360	timmdc1	550526,ZFIN:ZDB-GENE-050417-369	14.355	14.8775
361	poglut1	641495,ZFIN:ZDB-GENE-051120-24	6.69296	6.04079
362	pwp2h	266990,ZFIN:ZDB-GENE-021031-3	5.69668	5.35632
363	gemin8	100000842,ZFIN:ZDB-GENE-041114-189	12.6924	13.7701
364	cbsa	550524,ZFIN:ZDB-GENE-050417-367	5.49817	4.93959
365	cryaa	100000769,ZFIN:ZDB-GENE-020508-1	29.1308	30.7209
366	ankrd10a	393955,ZFIN:ZDB-GENE-040426-700	2.86756	2.45445
367	zgc:173948	100126146,ZFIN:ZDB-GENE-071004-114	0.57046	0.764304
368	cars2	555187,ZFIN:ZDB-GENE-030131-5564	1.84684	1.65393
369	zgc:56306	393285,ZFIN:ZDB-GENE-040426-975	2.11019	1.74673
370	lig4	569525,ZFIN:ZDB-GENE-070820-10	0.820222	0.890949
371	LOC100149983	100149983	0.576934	0.460728
372	si:dkey-1h24.2	100137117,ZFIN:ZDB-GENE-060503-482	0.990924	0.674729
373	si:dkey-1h24.6	100151365,ZFIN:ZDB-GENE-100922-103	0.661273	0.362472
374	LOC100537632	100537632	1.61759	0
375	alg11	407614	2.40589	2.195
376	cpb2	100000935,ZFIN:ZDB-GENE-050522-259	5.23786	5.50578
377	zc3h13	560041,ZFIN:ZDB-GENE-040426-1619	6.62115	5.72643
378	tm9sf2	334370,ZFIN:ZDB-GENE-030131-6302	33.2714	34.9935
379	zic2b	570746,ZFIN:ZDB-GENE-030219-92	4.32599	3.91998
380	pcca	437019,ZFIN:ZDB-GENE-040718-246	19.9951	16.6841
381	zgc:153256	100000640,ZFIN:ZDB-GENE-060825-323	0	1.00381
382	LOC101885392	101885392	0.972873	0.667635
383	vps8	791134,ZFIN:ZDB-GENE-060503-348	6.21481	6.15612
384	si:dkey-22o12.2	100000151,ZFIN:ZDB-GENE-060503-443	3.03199	2.62998
385	tmem41ab	406356,ZFIN:ZDB-GENE-040426-2050	6.46456	6.79436
386	LOC101885441	101885441	1.35827	1.41843
387	zgc:158645	556047,ZFIN:ZDB-GENE-070112-2122	2.69498	2.38461
388	dachc	692255,ZFIN:ZDB-GENE-020402-5	4.54852	4.85593
389	LOC100333194	100333194	12.2195	8.33838
390	bora	555606,ZFIN:ZDB-GENE-041114-165	1.85277	1.39696
391	dis3	100003553,ZFIN:ZDB-GENE-080213-3	3.96321	3.65577
392	metap1d	554090,ZFIN:ZDB-GENE-050522-71	5.73339	6.45681
393	dlx2b	30557,ZFIN:ZDB-GENE-980526-18	3.26501	3.42097
394	itga6b	541320,ZFIN:ZDB-GENE-050320-5	3.16831	3.01837
395	si:ch211-269i23.2	100007681,ZFIN:ZDB-GENE-090312-99	1.89048	1.62218
396	eef1a1b	100004503,ZFIN:ZDB-GENE-050417-327	4.07018	4.8353
397	kcnq5b	568646,ZFIN:ZDB-GENE-090312-178	0.622036	0.47332
398	LOC568486	568486	0	0.582703
399	r3hdm2	100330669	1.60577	1.07543
400	LOC101883494	101883494	1.51543	0.878438
401	LOC100329520	100329520	0	0.305639
402	LOC101885365	101885365	0.0742647	0.0137146
403	lbx1b	793810,ZFIN:ZDB-GENE-050309-27	0.695159	0.971474
404	slc2a15b	552924,ZFIN:ZDB-GENE-050508-1	3.82849	4.43422
405	dpcd	751660,ZFIN:ZDB-GENE-060825-166	3.38462	2.88126
406	poll	406697,ZFIN:ZDB-GENE-040426-2712	2.68896	0
407	as3mt	664699,ZFIN:ZDB-GENE-060312-15	0	6.70349
408	inab	30230,ZFIN:ZDB-GENE-990415-83	13.0347	11.7073
409	kal1a	30630,ZFIN:ZDB-GENE-000201-9	0	12.3048
410	sts	402795,ZFIN:ZDB-GENE-030717-5	1.34639	1.76624
411	pnpla4	100037326,ZFIN:ZDB-GENE-070410-74	0.373494	0.561298
412	LOC101885560	101885560	0.249582	0
413	hdhd1	553642,ZFIN:ZDB-GENE-050522-36	7.15073	8.35611
414	nlgn4a	561122,ZFIN:ZDB-GENE-100309-2	1.08819	1.76857
415	LOC101886657	101886657	0.133881	0
416	LOC561941	561941	1.43247	1.19614
417	LOC100151112	100151112	1.09003	0.837327
418	gyg2	561803,ZFIN:ZDB-GENE-080723-74	0.944965	0.730704
419	cd99	559896,ZFIN:ZDB-GENE-061103-391	16.9153	18.0236
420	dhrsx	100318301,ZFIN:ZDB-GENE-060620-2	2.46609	2.32704
421	creb1a	573207,ZFIN:ZDB-GENE-040426-750	16.2051	13.3543
422	chmp2bb	405840,ZFIN:ZDB-GENE-040426-2539	20.2871	20.2862
423	cldng	81586,ZFIN:ZDB-GENE-010328-7	0.518215	0.244157
424	LOC100536880	100536880	1.79603	0
425	arl13b	286784,ZFIN:ZDB-GENE-021217-3	2.75597	0
426	epha6	100005538,ZFIN:ZDB-GENE-090311-43	2.1921	2.18703
427	si:dkey-24h22.4	100005589,ZFIN:ZDB-GENE-090313-273	0.591458	0
428	kctd12.2	553403,ZFIN:ZDB-GENE-060117-4	17.0891	18.1312
429	klf12a	798629,ZFIN:ZDB-GENE-030131-9188	6.75914	7.70903
430	LOC100006043	100006043	6.68212	0
431	zgc:91844	445079,ZFIN:ZDB-GENE-040801-212	5.78717	6.04883
432	gtf2f2a	415217,ZFIN:ZDB-GENE-040625-131	7.55053	8.60973
433	tpt1	30723,ZFIN:ZDB-GENE-990603-10	4872.32	0
434	zgc:172122	571844,ZFIN:ZDB-GENE-080208-1	2.06667	1.9937
435	LOC101887099	101887099	0.095761	0.110042
436	LOC100002334	100002334	2.03976	2.26724
437	LOC101886677	101886677	0.774734	0.506898
438	usp38	563778	3.0325	2.75953
439	si:dkey-27h10.2	100150349,ZFIN:ZDB-GENE-090313-296	0.728472	0.677425
440	hhip	326102,ZFIN:ZDB-GENE-030131-4827	9.09199	8.21895
441	si:ch211-194g2.4	100538085,ZFIN:ZDB-GENE-090313-65	0.182387	0.348543
442	smad1	30628,ZFIN:ZDB-GENE-991119-8	13.6552	13.2961
443	LOC100150588	100150588	0.420792	0.414327
444	mmaa	564760,ZFIN:ZDB-GENE-070928-15	6.34774	7.40025
445	lsm6	415167,ZFIN:ZDB-GENE-040625-50	0	61.6507
446	ednraa	114550,ZFIN:ZDB-GENE-010906-2	8.21618	0
447	tmem184c	567248,ZFIN:ZDB-GENE-090312-89	2.53952	2.08079
448	arhgap10	692277,ZFIN:ZDB-GENE-060512-221	0	2.2107
449	nr3c2	562171,ZFIN:ZDB-GENE-060531-23	0.282074	0.370864
450	LOC562441	562441	0.589637	0.473213
451	LOC100534796	100534796	0.0942242	0.123924
452	LOC100534836	100534836	3.49031	2.37953
453	fam193a	564207,ZFIN:ZDB-GENE-080917-25	6.79337	6.28176
454	LOC564279	564279	0.5455	0.489055
455	scpp1	100270757,ZFIN:ZDB-GENE-090424-1	0	1.84794
456	sparcl1	567331,ZFIN:ZDB-GENE-060130-6	4.17321	4.20809
457	LOC100149817	100149817	2.48775	2.40685
458	LOC101883095	101883095	0	0.219509
459	si:dkey-27n6.1	100034375,ZFIN:ZDB-GENE-041014-40	1.24195	0.938442
460	si:ch211-76m11.11	100535186,ZFIN:ZDB-GENE-070912-315	0.037579	0
461	LOC101882505	101882505	0.961207	0.707642
462	LOC101883156	101883156	0	1.22563
463	si:dkeyp-123a12.2	562736,ZFIN:ZDB-GENE-041210-271	0.12507	0.176807
464	si:ch211-205a14.3	100034459,ZFIN:ZDB-GENE-050419-134	0.882956	0
465	LOC101882889	101882889	340.442	0
466	LOC101882956	101882956	0.102074	0.275554
467	LOC101883466	101883466	0.191415	0.279907
468	LOC568915	568915	4.91127	3.52778
469	hmgb2a	641484,ZFIN:ZDB-GENE-051120-126	157.268	134.173
470	hand2	58150,ZFIN:ZDB-GENE-000511-1	7.01323	6.25033
471	fbxo8	678549,ZFIN:ZDB-GENE-060421-7091	3.40024	2.87341
472	LOC565975	565975	6.97157	5.78591
473	glra3	192124,ZFIN:ZDB-GENE-020402-1	2.24272	2.11278
474	gpm6ab	407734,ZFIN:ZDB-GENE-030710-8	49.3472	43.0262
475	asb5b	550449,ZFIN:ZDB-GENE-050417-271	9.03803	10.322
476	spcs3	405884,ZFIN:ZDB-GENE-040426-2206	59.3487	67.8708
477	zgc:153720	767719,ZFIN:ZDB-GENE-060929-982	0.220767	0.288551
478	dctd	550332,ZFIN:ZDB-GENE-050417-116	4.01285	3.65032
479	irf2a	325410,ZFIN:ZDB-GENE-030131-4135	0	4.26968
480	stox2a	571741,ZFIN:ZDB-GENE-090313-101	7.35349	5.88844
481	ing2	436721,ZFIN:ZDB-GENE-040718-147	6.47678	7.80521
482	sod3b	794006,ZFIN:ZDB-GENE-030131-8743	0.344072	0.18708
483	LOC100149392	100149392	3.76184	3.74723
484	LOC101886470	101886470	8.83317	8.47418
485	LOC100329641	100329641	0.961771	0.553782
486	aip	334795,ZFIN:ZDB-GENE-030131-6735	22.073	19.6419
487	cdk2ap2	494160,ZFIN:ZDB-GENE-040718-35	69.9494	74.9172
488	lgi2b	654828,ZFIN:ZDB-GENE-060217-3	2.46744	3.06375
489	LOC100537580	100537580	3.40461	0
490	si:dkey-117m1.3	100149185,ZFIN:ZDB-GENE-090313-176	0.59499	0.645921
491	si:ch211-113e8.11	569198,ZFIN:ZDB-GENE-090313-12	10.6802	10.5071
492	zgc:194443	100170776,ZFIN:ZDB-GENE-080723-6	0	0.0234184
493	LOC100537694	100537694	0.112108	0.0551741
494	LOC101885984	101885984	0.242114	0.103229
495	LOC100330380	100330380	0.0903133	0.234207
496	faah2a	436973,ZFIN:ZDB-GENE-040718-453	7.90396	8.00268
497	zgc:56493	336637,ZFIN:ZDB-GENE-030131-8581	234.097	239.658
498	LOC101886110	101886110	0.761836	0
499	si:dkey-265k11.2	557256,ZFIN:ZDB-GENE-090313-291	0.484698	0.344527
500	LOC101886283	101886283	2.84773	2.41168
501	scoca	562638,ZFIN:ZDB-GENE-061013-114	0	8.99768
502	naa15b	334099,ZFIN:ZDB-GENE-030131-6031	0	9.98055
503	wu:fc34e06	324610,ZFIN:ZDB-GENE-030131-3331	0.4358	0
504	LOC101885511	101885511	0.285962	0.202127
505	LOC797949	797949	0.042031	0.163694
506	htra3a	445108,ZFIN:ZDB-GENE-040801-245	0.142587	0.223293
507	LOC557394	557394	1.55571	1.41189
508	cpz	557534,ZFIN:ZDB-GENE-090313-267	1.77286	1.46579
509	LOC101882571	101882571	0.168292	0
510	hmx4	751654,ZFIN:ZDB-GENE-060825-142	16.1672	16.5921
511	hmx1	797503,ZFIN:ZDB-GENE-080204-54	5.39474	6.31478
512	lrpap1	333939,ZFIN:ZDB-GENE-030131-5871	7.57186	8.81188
513	dok7	557881,ZFIN:ZDB-GENE-090312-103	0.912048	0
514	paip2b	393739,ZFIN:ZDB-GENE-040426-1736	72.9547	69.5439
515	dok1a	559168,ZFIN:ZDB-GENE-080721-2	1.21777	1.0955
516	zgc:163052	100037355,ZFIN:ZDB-GENE-070410-129	1.20372	0.708016
517	LOC565594	565594	0.21363	0.161206
518	LOC797788	797788	0.927198	0.927499
519	mogs	567913,ZFIN:ZDB-GENE-070112-412	10.8343	11.0604
520	LOC797711	797711	0.329115	0.317127
521	fbxo41	567804,ZFIN:ZDB-GENE-090313-350	0	0.312054
522	smox	387290,ZFIN:ZDB-GENE-031201-3	9.26626	10.3652
523	LOC797212	797212	0.192159	0.0716783
524	LOC568614	568614	0.428334	0.435245
525	ctnna2	567500,ZFIN:ZDB-GENE-060815-3	9.82828	8.61067
526	LOC101882853	101882853	0	0.307175
527	lrrtm1	570385,ZFIN:ZDB-GENE-050506-80	9.15997	8.58444
528	cisd2	393354,ZFIN:ZDB-GENE-040426-1381	4.03985	3.95354
529	bdh2	550507,ZFIN:ZDB-GENE-050417-343	10.65	12.2334
530	si:dkey-22i16.3	555617,ZFIN:ZDB-GENE-071005-4	0	34.104
531	scpp5	555679,ZFIN:ZDB-GENE-090313-256	13.6682	17.5732
532	scpp7	100150358,ZFIN:ZDB-GENE-090313-257	1.14532	0.327678
533	si:dkey-22i16.7	572300,ZFIN:ZDB-GENE-090313-259	7.06087	5.27038
534	LOC101883209	101883209	155.586	132.692
535	LOC101883253	101883253	1.40847	1.56943
536	scpp9	100270763,ZFIN:ZDB-GENE-090424-3	6.9416	10.9831
537	LOC100536567	100536567	0.478597	0
538	zgc:66472	327494,ZFIN:ZDB-GENE-030131-5705	1.68692	1.95886
539	LOC101883524	101883524	0.470095	0
540	wu:fi12a09	565042,ZFIN:ZDB-GENE-030131-5665	3.33731	2.96115
541	slc43a3a	572234,ZFIN:ZDB-GENE-110208-8	2.69369	3.45421
542	cabp2a	572226,ZFIN:ZDB-GENE-050913-25	1.44035	1.55493
543	timm10	436951,ZFIN:ZDB-GENE-040718-427	21.5758	20.8452
544	unc93b1	100000934,ZFIN:ZDB-GENE-130424-1	0.658387	0.461944
545	cryba1l2	449792,ZFIN:ZDB-GENE-041010-40	7.6034	7.68106
546	crybb1l2	560055,ZFIN:ZDB-GENE-070822-18	891.787	799.587
547	rtn4rl2a	403307,ZFIN:ZDB-GENE-040310-4	0	0.537406
548	tmx2b	415203,ZFIN:ZDB-GENE-040625-105	6.17033	5.70661
549	med19b	445021,ZFIN:ZDB-GENE-040727-4	12.2218	14.0705
550	slc43a1b	100009631,ZFIN:ZDB-GENE-070209-173	4.34035	3.38174
551	si:dkey-9i23.5	571862,ZFIN:ZDB-GENE-090313-364	0	0.130899
552	si:dkey-9i23.6	571869,ZFIN:ZDB-GENE-090313-365	0.283079	0.130988
553	si:dkey-28b4.8	562640,ZFIN:ZDB-GENE-090501-2	7.1367	6.45195
554	si:dkey-28b4.7	571834,ZFIN:ZDB-GENE-050506-118	46.9233	47.2751
555	tmem187	100001485,ZFIN:ZDB-GENE-090313-366	0	5.96078
556	zgc:165520	571872,ZFIN:ZDB-GENE-070620-13	4.19331	3.53692
557	kdm2aa	571851,ZFIN:ZDB-GENE-061215-144	7.96548	7.1213
558	si:dkey-9i23.15	555790,ZFIN:ZDB-GENE-090313-361	8.10123	6.8805
559	LOC101884464	101884464	0.125176	0.314894
560	tmem176	571908,ZFIN:ZDB-GENE-080902-2	24.0222	27.3893
561	LOC100002045	100002045	1.04181	0.838215
562	LOC570074	570074	1.20516	0.873707
563	rps6	445028,ZFIN:ZDB-GENE-040801-8	2504.33	2587.85
564	btr01	563047,ZFIN:ZDB-GENE-090511-2	1.36886	1.19601
565	LOC562078	562078	0	12.9851
566	LOC100538303	100538303	0.167982	0.140854
567	LOC799643	799643	1.34434	1.8158
568	zgc:111983	550501,ZFIN:ZDB-GENE-050417-335	38.5121	31.6714
569	si:ch211-243a20.3	100151507,ZFIN:ZDB-GENE-061207-28	8.84952	8.41941
570	LOC559976	559976	0.426679	0.358182
571	atf7ip	558977,ZFIN:ZDB-GENE-061103-178	33.6266	30.5389
572	serhl	322648,ZFIN:ZDB-GENE-030131-1368	7.08307	6.55091
573	trappc5	436755,ZFIN:ZDB-GENE-040718-185	17.9198	16.2435
574	mcoln1a	406689,ZFIN:ZDB-GENE-040426-2704	1.68357	1.59798
575	lipt1	334494,ZFIN:ZDB-GENE-060929-112	4.40952	5.42552
576	eif5b	561194,ZFIN:ZDB-GENE-050208-20	21.7659	17.5949
577	arhgef7b	494081,ZFIN:ZDB-GENE-041212-49	3.02358	2.37545
578	sox1b	562710,ZFIN:ZDB-GENE-060322-5	6.04843	5.08959
579	cab39l	492361,ZFIN:ZDB-GENE-041114-204	24.6764	23.3183
580	cdadc1	492807,ZFIN:ZDB-GENE-041114-163	3.98073	4.36314
581	rcbtb1	336007,ZFIN:ZDB-GENE-030131-7951	1.6229	0
582	arl11	324689,ZFIN:ZDB-GENE-030131-3410	1.90835	2.51226
583	ebpl	768138,ZFIN:ZDB-GENE-030616-542	3.619	3.97016
584	LOC101884727	101884727	0	0.671991
585	dleu7	100334658	3.00616	3.26856
586	LOC101885235	101885235	0.295907	0.638449
587	pknox1.2	170445,ZFIN:ZDB-GENE-020123-1	2.11256	1.99412
588	si:dkey-22n8.3	100534759,ZFIN:ZDB-GENE-110914-188	0.178363	0.145831
589	cryzl1	436906,ZFIN:ZDB-GENE-040718-378	5.52067	5.35534
590	setd4	564058,ZFIN:ZDB-GENE-050808-2	4.10961	3.89859
591	mhc1zba	791453,ZFIN:ZDB-GENE-040426-2149	4.91302	4.72409
592	cbr1	373866,ZFIN:ZDB-GENE-030902-2	1.56434	1.47442
593	cx41.8	570445,ZFIN:ZDB-GENE-050616-11	0.397824	0.300838
594	cx44.1	114403,ZFIN:ZDB-GENE-010607-3	0	1.6571
595	fstl1a	325423,ZFIN:ZDB-GENE-030131-4148	11.7929	14.2655
596	obfc1	393360,ZFIN:ZDB-GENE-040426-1390	3.60306	3.55606
597	ccdc147	561732,ZFIN:ZDB-GENE-060929-128	0.374263	0.300593
598	LOC101885471	101885471	0	0.3715
599	sorcs1	100332340	0	0.350519
600	LOC101885567	101885567	35.2505	0
601	LOC101885528	101885528	1.11631	2.03615
602	cxcl-c1c	795785,ZFIN:ZDB-GENE-090313-165	2.05974	3.47544
603	LOC100150046	100150046	2.15137	2.16136
604	caly	100307104,ZFIN:ZDB-GENE-090313-405	8.22677	8.31165
605	msxb	30511,ZFIN:ZDB-GENE-980526-26	12.4857	11.1239
606	taf5	641491,ZFIN:ZDB-GENE-051120-180	9.35862	9.40008
607	si:dkeyp-80c12.10	794625,ZFIN:ZDB-GENE-110914-234	586.536	615.207
608	zgc:175214	557610,ZFIN:ZDB-GENE-080303-32	4.35213	6.20599
609	LOC101887127	101887127	0.267558	0.268342
610	LOC794408	794408	0.156088	0.148972
611	lef1	30701,ZFIN:ZDB-GENE-990714-26	0	11.7996
612	hadh	445121,ZFIN:ZDB-GENE-040801-261	64.6471	0
613	cyp2u1	556280,ZFIN:ZDB-GENE-070730-1	0.795294	0.734321
614	sgms2	556193,ZFIN:ZDB-GENE-070730-2	6.7403	3.83151
615	tbck	791155,ZFIN:ZDB-GENE-070112-1062	6.83712	6.17872
616	aimp1	562232,ZFIN:ZDB-GENE-060825-144	53.213	51.1549
617	dkk2	792404,ZFIN:ZDB-GENE-080204-14	0.456744	0.912203
618	pkd2	432387,ZFIN:ZDB-GENE-040827-4	3.08471	2.85158
619	si:dkeyp-123h10.2	100536832,ZFIN:ZDB-GENE-090313-376	3.13006	3.83572
620	otx1a	30462,ZFIN:ZDB-GENE-980526-27	3.46903	3.39707
621	mdh1a	399662,ZFIN:ZDB-GENE-040204-1	428.861	488.95
622	spast	405851,ZFIN:ZDB-GENE-040426-2331	5.22529	5.28883
623	dpy30	436711,ZFIN:ZDB-GENE-040718-136	64.8654	0
624	psen2	58026,ZFIN:ZDB-GENE-000330-9	11.6161	14.1972
625	srd5a2a	550398,ZFIN:ZDB-GENE-050417-199	30.6292	0
626	btbd3a	563691,ZFIN:ZDB-GENE-090312-7	1.00069	0.856915
627	esf1	326718,ZFIN:ZDB-GENE-030131-4917	7.52433	5.70228
628	LOC100334507	100334507	0.727193	0.611683
629	si:ch211-212h16.3	796739,ZFIN:ZDB-GENE-121214-221	0.298094	0.26995
630	LOC795933	795933	1.22076	0
631	actr2a	406820,ZFIN:ZDB-GENE-040426-2894	0	19.1186
632	LOC558432	558432	1.40865	1.24614
633	meis4.1a	170455,ZFIN:ZDB-GENE-020122-3	0	12.6837
634	etaa1	558278,ZFIN:ZDB-GENE-080204-12	1.71421	0.95889
635	ppp3r1b	447814,ZFIN:ZDB-GENE-040912-18	21.502	20.7553
636	cnrip1a	445213,ZFIN:ZDB-GENE-040801-126	18.1109	17.2009
637	LOC100537883	100537883	0	5.36872
638	zgc:165656	100126009,ZFIN:ZDB-GENE-070928-6	3.01734	3.89196
639	LOC101884102	101884102	1.57979	1.81828
640	prokr1a	798080,ZFIN:ZDB-GENE-110411-180	0.0866723	0
641	snrpb2	402896,ZFIN:ZDB-GENE-060616-2	26.9738	24.2807
642	rnaseh2a	393195,ZFIN:ZDB-GENE-040426-976	28.4005	0
643	prdx2	791455,ZFIN:ZDB-GENE-030326-2	474.886	520.898
644	junba	407086,ZFIN:ZDB-GENE-040426-2172	6.55755	10.7796
645	nfixa	555669,ZFIN:ZDB-GENE-080722-15	0.403272	0
646	rnf11a	393996,ZFIN:ZDB-GENE-040426-1277	4.68998	4.17533
647	best2	567214,ZFIN:ZDB-GENE-090312-127	0	0.310254
648	rab3da	567288,ZFIN:ZDB-GENE-080722-14	0	6.04106
649	pld6	567338,ZFIN:ZDB-GENE-030131-3825	0.225693	0.0736418
650	cnn1a	567396,ZFIN:ZDB-GENE-090312-141	0.914964	0.346968
651	si:dkey-121b10.7	797517,ZFIN:ZDB-GENE-090312-176	0.251646	0.239362
652	zgc:194101	798684,ZFIN:ZDB-GENE-080723-68	0	0.370221
653	si:ch211-217k17.12	559555,ZFIN:ZDB-GENE-061207-20	0	0.204595
654	si:ch211-217k17.11	798849,ZFIN:ZDB-GENE-030131-8636	0	0.228651
655	si:ch211-217k17.10	798704,ZFIN:ZDB-GENE-030131-8827	0.169648	0.433312
656	si:ch211-217k17.7	559409,ZFIN:ZDB-GENE-061009-11	20.6879	19.4225
657	glb1	548343,ZFIN:ZDB-GENE-050410-9	3.33665	3.44161
658	acy3.1	791456,ZFIN:ZDB-GENE-040718-345	2.06464	2.68342
659	LOC100535187	100535187	0.502152	0
660	tacr3l	559201,ZFIN:ZDB-GENE-061207-19	0.71987	0.36672
661	abca1a	558924,ZFIN:ZDB-GENE-031006-12	0	4.28761
662	slc44a1a	100333377,ZFIN:ZDB-GENE-050417-204	4.00018	2.98676
663	aptx	405797,ZFIN:ZDB-GENE-040628-2	7.44968	6.59636
664	LOC100000469	100000469	0.0652898	0.0425339
665	LOC558721	558721	0.113141	0.0980836
666	LOC100535525	100535525	0.416155	0.356406
667	wu:fc75a09	100000768,ZFIN:ZDB-GENE-030131-4139	0.898373	0.477331
668	patl1	100009659,ZFIN:ZDB-GENE-070209-83	22.7698	20.3946
669	smarca5	282615,ZFIN:ZDB-GENE-021125-1	27.0763	19.7062
670	il15	654826,ZFIN:ZDB-GENE-060213-2	1.3592	1.80927
671	znf330	406682,ZFIN:ZDB-GENE-040426-2697	6.12468	6.96929
672	LOC559804	559804	0.523597	0.761925
673	tbc1d9	563578,ZFIN:ZDB-GENE-060810-33	1.17835	0.895649
674	ucp1	83908,ZFIN:ZDB-GENE-010503-1	96.9349	145.075
675	elmod2	553267,ZFIN:ZDB-GENE-060824-2	3.40369	3.66031
676	zgc:66455	393502,ZFIN:ZDB-GENE-040426-1642	0.175045	0.125215
677	LOC101882258	101882258	0.0871053	0.430347
678	si:ch211-213b8.4	562172,ZFIN:ZDB-GENE-090313-82	0.0915757	0.0936173
679	LOC100331773	100331773	1.83375	1.77594
680	xpo1a	558395,ZFIN:ZDB-GENE-050309-201	10.689	8.38697
681	cct4	393555,ZFIN:ZDB-GENE-040426-1421	241.398	230.728
682	pus10	566689,ZFIN:ZDB-GENE-080204-5	4.22302	3.69655
683	LOC100005016	100005016	1.53986	105.874
684	LOC100536671	100536671	18.1478	22.034
685	LOC100536618	100536618	0.168367	0.622654
686	crfb17	571368,ZFIN:ZDB-GENE-081022-158	1.47634	1.31403
687	ltv1	436587,ZFIN:ZDB-GENE-040712-1	11.3071	12.3017
688	capn9	445107,ZFIN:ZDB-GENE-010724-2	12.9936	9.31709
689	LOC101883618	101883618	0.243711	0
690	taf5l	334055,ZFIN:ZDB-GENE-030131-5987	3.04035	2.6118
691	nup133	406852,ZFIN:ZDB-GENE-040426-2941	11.9139	9.55245
692	acta1a	550445,ZFIN:ZDB-GENE-050417-267	289.884	302.068
693	LOC101883094	101883094	1.79683	1.04654
694	dla	30131,ZFIN:ZDB-GENE-980526-29	3.58848	2.80947
695	LOC100000862	100000862	137.886	137.197
696	dcaf15	555243,ZFIN:ZDB-GENE-030131-2374	4.33457	5.03103
697	rfx1b	555183,ZFIN:ZDB-GENE-041008-101	4.10676	3.66092
698	LOC101886025	101886025	6.22679	4.29589
699	nthl1	100008368,ZFIN:ZDB-GENE-120511-4	4.16129	4.43847
700	LOC100008366	100008366	2.66579	2.32703
701	LOC100005536	100005536	8.88208	7.32653
702	LOC100537489	100537489	2.78822	1.58713
703	tsc2	567524,ZFIN:ZDB-GENE-030131-2702	6.48103	6.01086
704	LOC101886201	101886201	0.252534	0.0938847
705	wu:fj19g03	335530,ZFIN:ZDB-GENE-030131-7470	34.8305	28.43
706	si:ch211-202h22.10	100002322,ZFIN:ZDB-GENE-110914-121	0	0.285284
707	zgc:162848	559407,ZFIN:ZDB-GENE-070410-98	0.818246	0.789768
708	si:ch211-202h22.9	559480,ZFIN:ZDB-GENE-030131-1143	10.7691	10.5043
709	LOC559550	559550	2.15792	2.20251
710	si:ch211-202h22.7	100535203,ZFIN:ZDB-GENE-090313-77	0	1.71088
711	LOC100002676	100002676	1.09238	0.682042
712	knop1	558776,ZFIN:ZDB-GENE-090313-76	3.63664	3.89828
713	cdc25d	558053,ZFIN:ZDB-GENE-090313-74	0.470449	0.42068
714	LOC100002885	100002885	7.61027	8.79895
715	zgc:136791	678565,ZFIN:ZDB-GENE-060421-8264	0.503664	0.71981
716	LOC559196	559196	0.175139	0.186741
717	LOC101886131	101886131	0.83164	2.02665
718	LOC561595	561595	0.738666	0.775685
719	zfyve27	561659,ZFIN:ZDB-GENE-061013-502	3.5614	3.42036
720	crtac1a	559626,ZFIN:ZDB-GENE-030131-9704	0	4.38474
721	r3hcc1l	561802,ZFIN:ZDB-GENE-030131-4156	8.69015	8.65564
722	khsrp	573145,ZFIN:ZDB-GENE-030131-4357	31.1953	27.398
723	LOC561939	561939	0	1.01337
724	si:ch211-196h16.12	562017,ZFIN:ZDB-GENE-121214-351	3.4899	3.52246
725	zgc:136864	677749,ZFIN:ZDB-GENE-060331-129	11.3143	12.9323
726	lgalsla	723995,ZFIN:ZDB-GENE-060616-24	1.87641	1.35931
727	LOC571662	571662	3.3911	3.77835
728	mb	393558,ZFIN:ZDB-GENE-040426-1430	35.2583	41.5069
729	pane1	402852,ZFIN:ZDB-GENE-040611-4	17.2137	14.0148
730	LOC100001297	100001297	2.6577	2.19719
731	LOC101884452	101884452	1.78741	1.38082
732	si:ch211-286b5.2	555871,ZFIN:ZDB-GENE-121214-251	0.0158652	0.12484
733	nanos3	140631,ZFIN:ZDB-GENE-011221-1	0.0670933	0.174774
734	si:ch211-286b5.5	100003596,ZFIN:ZDB-GENE-121214-209	37.3977	39.5516
735	zgc:172106	100136844,ZFIN:ZDB-GENE-080204-42	3.51074	5.08022
736	si:ch211-286b5.8	100003760,ZFIN:ZDB-GENE-121214-73	0.22529	0.110268
737	LOC100003869	100003869	0.308951	0.328765
738	LOC101884507	101884507	0.0201344	0
739	LOC100329841	100329841	0.229433	0.579431
740	LOC101884814	101884814	0.190502	0.163518
741	dnajb1b	327244,ZFIN:ZDB-GENE-030131-5455	6.39974	6.56424
742	LOC101884156	101884156	0.262533	0.804036
743	ndufb7	393821,ZFIN:ZDB-GENE-040426-1886	202.616	205.681
744	zgc:136908	563679,ZFIN:ZDB-GENE-060312-22	8.79894	10.1119
745	LOC101884198	101884198	1.06128	1.15759
746	si:ch73-343l4.2	100320246,ZFIN:ZDB-GENE-090313-154	0.132637	0.172781
747	si:ch73-343l4.8	100320176,ZFIN:ZDB-GENE-090313-159	0.0330204	0
748	asf1bb	792029,ZFIN:ZDB-GENE-040426-2594	16.0972	14.0039
749	prkacab	445076,ZFIN:ZDB-GENE-040801-208	13.6001	13.2683
750	LOC100331428	100331428	0.0629345	0.372805
751	zgc:103710	494039,ZFIN:ZDB-GENE-041212-2	2.87619	3.06246
752	c3a	321046,ZFIN:ZDB-GENE-990415-35	19.309	23.9957
753	crb3b	724019,ZFIN:ZDB-GENE-060610-3	4.17052	4.38356
754	LOC101886409	101886409	0.115567	0.18218
755	c3b	30491,ZFIN:ZDB-GENE-990415-36	5.65742	9.53421
756	c3c	565074,ZFIN:ZDB-GENE-990415-37	5.64077	6.77025
757	gcgrb	565237,ZFIN:ZDB-GENE-050516-2	0.54133	0.311666
758	slc25a10	394147,ZFIN:ZDB-GENE-040426-1095	13.3979	16.075
759	LOC100334365	100334365	1.97599	1.17347
760	zgc:171452	100126110,ZFIN:ZDB-GENE-071004-84	0.124437	0.107719
761	LOC100333957	100333957	0.0675991	0.0286729
762	LOC571092	571092	0.512776	0
763	LOC100538177	100538177	2.67677	2.10832
764	wu:fa03e10	100004231,ZFIN:ZDB-GENE-030131-6721	19.5326	16.3473
765	LOC101886915	101886915	0.139639	0.403546
766	LOC100334082	100334082	0.136976	0.0449877
767	LOC101882217	101882217	0.140911	0.0608608
768	LOC100149227	100149227	0.200545	0.104217
769	LOC101882040	101882040	0.534426	1.31827
770	LOC100150177	100150177	0.226327	0.139637
771	LOC100006166	100006166	0.0450922	0.116939
772	LOC100006599	100006599	0.392978	0.171102
773	b3gntl1	619261,ZFIN:ZDB-GENE-050913-133	1.06213	0.97546
774	LOC571453	571453	0.215995	0.165103
775	LOC101882572	101882572	0.360628	0.905323
776	mycbpap	100006494,ZFIN:ZDB-GENE-080923-1	0.209458	0
777	LOC100006464	100006464	0.472837	0.508306
778	LOC101882693	101882693	0.745905	0.076238
779	LOC101882982	101882982	0.144099	0.184926
780	rac1l	792699,ZFIN:ZDB-GENE-060315-6	0.113264	0.01858
781	LOC101884599	101884599	0.0284916	0.0433794
782	LOC100006649	100006649	0.0385161	0.023296
783	zgc:153650	751731,ZFIN:ZDB-GENE-060825-202	2.16644	1.89649
784	LOC100333046	100333046	0	0.0497619
785	LOC100333105	100333105	0.0297791	0.110923
786	LOC100537113	100537113	0.170987	0.190728
787	sc:d0284	100135433,ZFIN:ZDB-GENE-080327-4	0.0755289	0.0820349
788	LOC101887103	101887103	0	0.44372
789	LOC100537348	100537348	0.141437	0.0369188
790	LOC100331159	100331159	0.0820399	0.0657067
791	LOC100331236	100331236	0.151776	0.132212
792	si:dkey-156m2.7	100331309,ZFIN:ZDB-GENE-121214-17	2.96434	2.15135
793	LOC101885706	101885706	0	0.230811
794	LOC101883449	101883449	0.0479693	0.124263
795	LOC101883999	101883999	0.128487	0
796	si:ch211-114l13.9	796649,ZFIN:ZDB-GENE-070424-116	0.0367481	0.047804
797	nxnl1	567911	1.07876	0.61775
798	trim35-1	553197,ZFIN:ZDB-GENE-050522-17	0.117848	0.154918
799	caspb	259303,ZFIN:ZDB-GENE-020812-1	3.67839	3.22564
800	si:ch211-114l13.4	796740,ZFIN:ZDB-GENE-070424-113	0.109212	0.0820181
801	si:ch211-15j1.5	100148489,ZFIN:ZDB-GENE-081031-11	0.178782	0.128971
802	LOC101884104	101884104	0.18169	0.0813798
803	si:ch211-15j1.3	100149929,ZFIN:ZDB-GENE-081031-24	0.0691773	0.127607
804	LOC100150643	100150643	0.0583527	0.0668583
805	si:ch211-15j1.1	100148972,ZFIN:ZDB-GENE-081031-25	0.196012	0.1404
806	si:dkey-222h21.10	100331993,ZFIN:ZDB-GENE-081031-22	0.0530466	0.0770742
807	si:dkey-222h21.8	795597,ZFIN:ZDB-GENE-081031-103	0.111332	0.113017
808	LOC100332268	100332268	0.041365	0
809	si:dkey-222h21.6	100332341,ZFIN:ZDB-GENE-081031-15	0.0651791	0.0730115
810	si:dkey-222h21.5	795257,ZFIN:ZDB-GENE-081031-19	0.205712	0.261937
811	si:dkey-222h21.4	795186,ZFIN:ZDB-GENE-081031-28	0.0838509	0.0645573
812	si:dkey-222h21.2	794894,ZFIN:ZDB-GENE-081031-20	0.086292	0.0566461
813	si:ch73-236c18.7	100333378,ZFIN:ZDB-GENE-121214-3	0.114284	0.094106
814	si:ch73-236c18.6	100333320,ZFIN:ZDB-GENE-121213-9	0.103935	0
815	zgc:194906	100170839,ZFIN:ZDB-GENE-080722-43	0.0580305	0.0541996
816	LOC100536040	100536040	0.624275	0.973432
817	LOC101882321	101882321	1.85259	2.50339
818	LOC572225	572225	0	2.69637
819	LOC101882660	101882660	0.0875516	0
820	slc27a1b	553512,ZFIN:ZDB-GENE-061013-672	1.39042	2.17244
821	LOC101882930	101882930	0.0591057	0
822	si:ch211-233g6.3	100334430,ZFIN:ZDB-GENE-121213-11	0	0.130596
823	LOC100334101	100334101	0.153359	0.0929945
824	LOC100334029	100334029	0.329237	0.403648
825	LOC101883234	101883234	0.0551685	0.048704
826	si:ch211-233g6.8	100333888,ZFIN:ZDB-GENE-121214-11	7.37817	8.77149
827	LOC100333815	100333815	0.18967	0.249423
828	LOC101884341	101884341	0.697215	0.304551
829	zgc:174890	792547,ZFIN:ZDB-GENE-030131-6213	5.3893	5.07277
830	sid4	567528,ZFIN:ZDB-GENE-050726-3	22.7643	36.1251
831	LOC100334715	100334715	0	0.109932
832	LOC100334775	100334775	5.77936	9.63285
833	si:ch211-236p5.3	100334847,ZFIN:ZDB-GENE-081028-31	0.0691387	0.071806
834	LOC101884874	101884874	0.172486	0.111914
835	LOC101884985	101884985	0	0.20502
836	dnm2b	406525,ZFIN:ZDB-GENE-040426-2371	6.03149	3.95043
837	zgc:171687	100126131,ZFIN:ZDB-GENE-071004-9	0.35551	0.29667
838	LOC100334929	100334929	0.12745	0
839	zgc:56292	393193,ZFIN:ZDB-GENE-040426-969	2.08004	1.89144
840	LOC101885615	101885615	2.49486	4.03301
841	LOC101885713	101885713	0	0.349186
842	LOC100537425	100537425	2.94287	3.09305
843	LOC100331568	100331568	0	3.52381
844	si:zfos-2330d3.1	100007462,ZFIN:ZDB-GENE-110408-35	1.65026	2.19233
845	pin1	393721,ZFIN:ZDB-GENE-040426-1714	204.755	178.206
846	LOC100007488	100007488	0.746502	0.833927
847	si:zfos-2330d3.3	100007474,ZFIN:ZDB-GENE-110408-14	1.93203	1.99378
848	mfap4	405825,ZFIN:ZDB-GENE-040426-2246	3.60548	4.53043
849	wu:fj11g02	335430,ZFIN:ZDB-GENE-030131-7370	0.690795	0.455233
850	LOC100148227	100148227	0.163338	0
851	LOC555374	555374	0.328439	0.704245
852	LOC100538028	100538028	0	6.38785
853	LOC100538070	100538070	0.627895	3.51385
854	si:ch1073-110a20.3	100537823,ZFIN:ZDB-GENE-121214-100	0.237812	0.430876
855	LOC101887028	101887028	0	0.208004
856	akap8l	406500,ZFIN:ZDB-GENE-040426-2303	41.4031	40
857	zgc:77358	402928,ZFIN:ZDB-GENE-040426-1824	4.27478	3.59856
858	cdc37	394013,ZFIN:ZDB-GENE-040426-940	40.8041	36.8412
859	LOC101882485	101882485	0.278804	0.11061
860	zgc:111991	553667,ZFIN:ZDB-GENE-050522-292	2.37442	1.12746
861	zgc:77221	402955,ZFIN:ZDB-GENE-040426-1805	13.4388	11.3084
862	LOC100330568	100330568	2.11643	1.67008
863	LOC101882962	101882962	7.09566	3.91896
864	zgc:153247	751732,ZFIN:ZDB-GENE-060825-214	7.06378	6.8666
865	LOC101883294	101883294	0.134286	0.215285
866	LOC100007050	100007050	1.37326	1.446
867	LOC100330703	100330703	1.34968	0.976861
868	LOC101883532	101883532	3.40797	2.33071
869	LOC101883885	101883885	0	2.62341
870	LOC100330638	100330638	0	5.74414
871	cyp3a65	553969,ZFIN:ZDB-GENE-050604-1	144.613	133.437
872	LOC100535454	100535454	3.1205	3.0371
873	col5a3b	100463515,ZFIN:ZDB-GENE-110728-4	5.16633	4.75514
874	rdh8b	393761,ZFIN:ZDB-GENE-040426-1759	7.71052	6.11816
875	LOC100330433	100330433	2.47471	2.61558
876	parn	791461,ZFIN:ZDB-GENE-040426-880	14.3593	13.1816
877	zgc:63691	393456,ZFIN:ZDB-GENE-040426-1240	0	2.84646
878	akap8l	406500,ZFIN:ZDB-GENE-040426-2303	53.4314	42.9394
879	LOC101884216	101884216	16.4029	11.6712
880	zgc:76872	403007,ZFIN:ZDB-GENE-040426-1794	17.4734	15.9428
881	LOC101884272	101884272	15.1233	10.7281
882	zgc:77197	404607,ZFIN:ZDB-GENE-040426-2469	26.4503	27.586
883	LOC100331916	100331916	24.4574	19.4598
884	zgc:158345	100009644,ZFIN:ZDB-GENE-070209-268	15.3032	14.6731
885	LOC100331985	100331985	0.0799893	0.174104
886	adcy1b	569499,ZFIN:ZDB-GENE-100805-1	0.0660236	0
887	LOC100536119	100536119	6.06533	5.91682
888	LOC100331268	100331268	2.2545	1.52449
889	LOC101884938	101884938	12.4364	9.73872
890	cldn1	81590,ZFIN:ZDB-GENE-010328-11	44.0301	59.0812
891	zgc:153913	559700,ZFIN:ZDB-GENE-061103-397	17.0562	21.4625
892	LOC101885099	101885099	8.99615	8.15679
893	wu:fi40b08	334311,ZFIN:ZDB-GENE-030131-6243	0	0.641585
894	tada1	402899,ZFIN:ZDB-GENE-040426-58	14.1028	8.60446
895	LOC100331337	100331337	2.76115	2.82737
896	LOC100536536	100536536	1.12309	0.690017
897	LOC101885449	101885449	4.13327	3.79132
898	znfl2a	373087,ZFIN:ZDB-GENE-030828-7	8.15823	7.20666
899	igfbp1b	793907,ZFIN:ZDB-GENE-081210-3	2.21834	2.96929
900	adcy1b	569499,ZFIN:ZDB-GENE-100805-1	0.322305	0
901	zgc:154086	768184,ZFIN:ZDB-GENE-061013-333	0.19259	0.363619
902	LOC101885894	101885894	0	2.30062
903	zgc:113518	503531,ZFIN:ZDB-GENE-050220-9	5.68669	5.97403
904	LOC100332787	100332787	2.83136	2.64203
905	LOC101886047	101886047	0.124467	0.149952
906	zgc:113293	550593,ZFIN:ZDB-GENE-050417-453	0	0.105166
907	LOC101886255	101886255	2.95561	1.3315
908	wu:fi19a06	327586,ZFIN:ZDB-GENE-030131-5797	4.95952	5.63335
909	LOC100149710	100149710	0	0.46822
910	LOC101886546	101886546	0.398718	0.482027
911	zgc:113452	569975,ZFIN:ZDB-GENE-050913-16	1.94754	2.52267
912	zgc:174263	569949,ZFIN:ZDB-GENE-030131-4589	2.11429	2.3248
913	LOC100537295	100537295	221.091	178.137
914	LOC101882185	101882185	3.11378	2.6244
915	LOC793673	793673	0	1.34184
916	LOC100333245	100333245	0.530895	0.326273
917	wrnip1	405856,ZFIN:ZDB-GENE-040426-2415	2.58261	3.12716
918	LOC566845	566845	2.99376	2.70199
919	foxc1a	100148408,ZFIN:ZDB-GENE-010302-1	18.8195	17.2021
920	LOC568694	568694	0	0.213619
921	foxq1a	100537750,ZFIN:ZDB-GENE-070424-74	6.4704	7.90665
922	irf4a	100002070,ZFIN:ZDB-GENE-070912-330	0.370134	0.177674
923	dusp22b	100002272,ZFIN:ZDB-GENE-050417-257	1.77892	2.06379
924	ripk1l	567460,ZFIN:ZDB-GENE-070705-132	1.50188	1.05884
925	LOC101885450	101885450	0.838089	0.52609
926	si:ch211-241e1.5	567583,ZFIN:ZDB-GENE-030131-6298	1.38099	1.48219
927	polr2d	436588,ZFIN:ZDB-GENE-040714-2	74.7585	64.6152
928	LOC100331149	100331149	4.7111	5.20668
929	LOC100331227	100331227	20.9659	18.879
930	prkacb	100538234	7.97384	7.57267
931	LOC101882557	101882557	2.67592	2.55326
932	LOC101882597	101882597	3.39359	2.01927
933	lphn2	100538279	4.79254	3.29629
934	LOC100538320	100538320	12.6081	9.5913
935	LOC100534665	100534665	1.17217	1.14397
936	exosc4	393712,ZFIN:ZDB-GENE-040426-1702	15.0676	14.5581
937	LOC100334750	100334750	0.967346	1.55471
938	LOC100334819	100334819	0.498238	0
939	ssx2ip	393808,ZFIN:ZDB-GENE-040426-1756	2.43304	2.48618
940	zgc:171831	555979,ZFIN:ZDB-GENE-030131-3564	3.38503	0
941	dspa	324023,ZFIN:ZDB-GENE-030131-2743	8.40428	6.18117
942	hig1	373084,ZFIN:ZDB-GENE-030826-15	10.5131	17.107
943	tmie	555430,ZFIN:ZDB-GENE-061207-9	0	7.31941
944	pth1ra	30629,ZFIN:ZDB-GENE-991123-8	0.212439	0.192845
945	ss18	326668,ZFIN:ZDB-GENE-030131-4867	0	38.9975
946	dsg2l	100884140,ZFIN:ZDB-GENE-120229-2	0	2.77432
947	LOC101885000	101885000	0.899092	1.08143
948	rpe65a	393724,ZFIN:ZDB-GENE-040426-1717	35.6049	26.9186
949	LOC555496	555496	4.56793	5.10816
950	c8a	445102,ZFIN:ZDB-GENE-040801-239	13.9619	18.744
951	c8b	793127,ZFIN:ZDB-GENE-070912-163	8.06536	8.77705
952	prkacbb	563147,ZFIN:ZDB-GENE-050904-4	2.68813	2.35798
953	LOC100335005	100335005	0.227424	0
954	aqp1a.1	335821,ZFIN:ZDB-GENE-030131-7764	109.948	112.424
955	aqp1a.2	559284,ZFIN:ZDB-GENE-100409-1	0.0969698	0.18836
956	thoc1	373077,ZFIN:ZDB-GENE-030826-9	23.9681	22.6786
957	eif2b5	563613,ZFIN:ZDB-GENE-030131-5364	20.0506	18.8803
958	wacb	449798,ZFIN:ZDB-GENE-041010-46	3.14205	3.13707
959	bambib	431736,ZFIN:ZDB-GENE-040704-30	5.61915	5.90662
960	adipoqb	751715,ZFIN:ZDB-GENE-060825-220	1.0827	1.01345
961	tmtopsa	359832,ZFIN:ZDB-GENE-030716-3	0.128586	0.0418925
962	LOC402879	402879	1.37636	1.22448
963	ipp	570768,ZFIN:ZDB-GENE-080204-28	2.58629	3.18167
964	guk1a	415216,ZFIN:ZDB-GENE-040625-130	6.87195	6.63038
965	arf1	114428,ZFIN:ZDB-GENE-010724-5	15.8932	15.2332
966	LOC101882074	101882074	0	0.168817
967	pik3r3a	406311,ZFIN:ZDB-GENE-040426-1978	9.43239	10.5627
968	iba57	100330979,ZFIN:ZDB-GENE-060929-712	6.60577	6.67974
969	cx47.1	447835,ZFIN:ZDB-GENE-040912-134	1.00343	0.568807
970	zgc:92744	436846,ZFIN:ZDB-GENE-040718-312	142.106	143.114
971	LOC797090	797090	0	1.65193
972	c1ql3b	403002,ZFIN:ZDB-GENE-040426-1836	1.34069	0.661062
973	pter	751664,ZFIN:ZDB-GENE-060825-190	0	10.8052
974	LOC572034	572034	0.394663	0.158454
975	egfra	378478,ZFIN:ZDB-GENE-030918-1	2.13485	0
976	LOC100332270	100332270	1.14878	0.62992
977	LOC100332205	100332205	5.15512	4.81744
978	LOC100329462	100329462	0	0.962917
979	tfr1a	494477,ZFIN:ZDB-GENE-041220-1	0	3.15038
980	sft2d3	407688,ZFIN:ZDB-GENE-070907-1	7.06832	7.24717
981	wdr33	449009,ZFIN:ZDB-GENE-040924-3	13.9995	10.842
982	LOC100005205	100005205	0.711251	0.520704
983	proc	393327,ZFIN:ZDB-GENE-060824-5	0	10.4409
984	saga	792319,ZFIN:ZDB-GENE-040426-1538	10.5313	9.79433
985	cldn15la	81591,ZFIN:ZDB-GENE-010328-12	79.0447	67.2766
986	crfb16	100174902,ZFIN:ZDB-GENE-071120-9	0	0.953231
987	cwc25	406771,ZFIN:ZDB-GENE-040426-2817	22.1145	19.7719
988	sst2	79186,ZFIN:ZDB-GENE-010219-2	16.7049	18.8249
989	slc35d1b	393447,ZFIN:ZDB-GENE-040426-1213	25.3105	27.0599
990	mier1b	566167,ZFIN:ZDB-GENE-070705-170	3.19626	2.27325
991	LOC566106	566106	0	1.93365
992	slc1a7a	100170783,ZFIN:ZDB-GENE-061009-24	0.504643	0.426301
993	uck2b	327057,ZFIN:ZDB-GENE-030131-5265	21.9701	21.6473
994	aldh9a1b	399481,ZFIN:ZDB-GENE-040120-5	9.50025	9.88408
995	prdx1	541344,ZFIN:ZDB-GENE-050320-35	44.0121	165.509
996	LOC100148604	100148604	9.19498	10.55
997	LOC101886095	101886095	0	1.45558
998	gng5	337838,ZFIN:ZDB-GENE-030131-9966	112.142	99.3311
999	arl14	556921,ZFIN:ZDB-GENE-070705-288	1.60255	0
1000	ppm1la	556994,ZFIN:ZDB-GENE-061103-118	10.2004	10.641
1001	otol1a	553759,ZFIN:ZDB-GENE-050707-1	0	0.740415
1002	rgs13	100037359,ZFIN:ZDB-GENE-070410-138	0.287772	0.525713
1003	rgs1	556179,ZFIN:ZDB-GENE-070705-145	2.04144	2.16128
1004	LOC100330048	100330048	1.48049	1.48028
1005	LOC100331166	100331166	0.589473	0
1006	ddr2	559428	0	2.53165
1007	si:dkey-60b12.7	558034,ZFIN:ZDB-GENE-060503-266	10.2652	10.8671
1008	extl2	558373,ZFIN:ZDB-GENE-060929-1122	4.5169	4.34889
1009	zgc:110366	550476,ZFIN:ZDB-GENE-050417-302	3.10619	3.27433
1010	si:dkey-60b12.1	558213,ZFIN:ZDB-GENE-060503-79	0	2.29041
1011	si:ch211-13f8.2	558068,ZFIN:ZDB-GENE-070705-32	0.108866	0.26152
1012	LOC101882735	101882735	0.612499	0.480492
1013	LOC100001550	100001550	0.212624	0.363923
1014	si:dkeyp-106c3.1	558820,ZFIN:ZDB-GENE-050411-73	2.63535	2.40801
1015	agrp2	796595	15.4191	10.8547
1016	ripk2	373874,ZFIN:ZDB-GENE-030902-3	0.943507	1.16431
1017	LOC100150834	100150834	4.18813	3.12519
1018	wu:fc46h12	568958,ZFIN:ZDB-GENE-030131-3611	248.377	211.495
1019	LOC799574	799574	19.9225	23.4017
1020	LOC100005620	100005620	6.28349	4.54117
1021	ccdc39	555319	2.45764	2.76732
1022	dcun1d1	327232,ZFIN:ZDB-GENE-030131-5443	5.29897	4.38722
1023	b3gnt5b	791470,ZFIN:ZDB-GENE-041010-166	2.09439	1.80322
1024	kcnmb2	541398,ZFIN:ZDB-GENE-050320-97	1.39317	2.06351
1025	LOC101885585	101885585	0.279697	0
1026	si:ch211-38m6.6	565645,ZFIN:ZDB-GENE-070705-179	0.549221	0.557235
1027	pcolce2a	100002838,ZFIN:ZDB-GENE-070705-25	1.67651	0
1028	dia1a	492795,ZFIN:ZDB-GENE-041114-148	2.01558	1.80132
1029	si:ch211-71m22.3	100148868,ZFIN:ZDB-GENE-070705-195	0.352704	0.275448
1030	usp33	406508,ZFIN:ZDB-GENE-040426-2323	9.20755	8.66432
1031	zzz3	567022,ZFIN:ZDB-GENE-030131-6450	9.12269	8.13349
1032	LOC100003595	100003595	0	3.09232
1033	pigk	415239,ZFIN:ZDB-GENE-040625-162	3.49695	0
1034	st6galnac5a	563594,ZFIN:ZDB-GENE-070705-488	0.330136	0.364383
1035	cope	492492,ZFIN:ZDB-GENE-041114-59	88.2954	98.5812
1036	LOC100004358	100004358	0.0702855	0.270779
1037	txndc12	324900,ZFIN:ZDB-GENE-050522-497	20.1146	19.6875
1038	gipc2	393904,ZFIN:ZDB-GENE-040426-921	8.60848	7.21829
1039	dnajb4	445061,ZFIN:ZDB-GENE-040801-192	3.62909	2.62382
1040	selt1a	352919,ZFIN:ZDB-GENE-030327-6	62.2664	64.4417
1041	dvl3a	80972,ZFIN:ZDB-GENE-010319-1	6.74332	6.07257
1042	pcyt1aa	550327,ZFIN:ZDB-GENE-050417-108	5.78863	0
1043	ap2m1a	321051,ZFIN:ZDB-GENE-030131-9784	146.691	152.066
1044	anxa13l	554118,ZFIN:ZDB-GENE-050522-310	0	8.96007
1045	LOC101886869	101886869	1.53823	1.03262
1046	zgc:55943	406337,ZFIN:ZDB-GENE-040426-2013	20.7536	20.7094
1047	sec22ba	114464,ZFIN:ZDB-GENE-010724-3	6.14402	6.09313
1048	imp3	393237,ZFIN:ZDB-GENE-040426-1062	18.581	16.5997
1049	zgc:110602	550599,ZFIN:ZDB-GENE-050417-460	0	0.689246
1050	LOC100004809	100004809	0.671744	0.680905
1051	cmpk	406383,ZFIN:ZDB-GENE-040426-2113	36.9867	33.956
1052	bcl6ab	100001936,ZFIN:ZDB-GENE-030131-7523	5.20273	6.88428
1053	insl5b	100008569,ZFIN:ZDB-GENE-070122-5	0.656971	1.01804
1054	si:ch73-252g14.4	567406,ZFIN:ZDB-GENE-030131-1133	1.03943	0.695184
1055	pfn2l	321383,ZFIN:ZDB-GENE-030131-34	80.5517	72.7003
1056	nsun4	494106,ZFIN:ZDB-GENE-041212-77	3.08708	3.5458
1057	gadd45aa	393548,ZFIN:ZDB-GENE-040426-1501	4.06838	4.30784
1058	gng12a	406604,ZFIN:ZDB-GENE-040426-2555	8.79041	8.56078
1059	wls	406420,ZFIN:ZDB-GENE-040426-2161	37.7498	36.1654
1060	scinlb	406363,ZFIN:ZDB-GENE-040426-2068	15.477	14.1283
1061	fam69a	678606,ZFIN:ZDB-GENE-060421-4286	1.88529	1.79225
1062	rpl5a	326961,ZFIN:ZDB-GENE-030131-5161	1117.21	1167.81
1063	evi5a	100332570,ZFIN:ZDB-GENE-110218-2	0.669803	0.735331
1064	LOC101887107	101887107	0.975731	2.05837
1065	rpap2	554138,ZFIN:ZDB-GENE-050522-420	2.47942	2.81107
1066	glmna	492774,ZFIN:ZDB-GENE-041114-120	3.3428	3.43856
1067	cdc7	492768,ZFIN:ZDB-GENE-041114-113	2.08842	1.24885
1068	tceanc2	567698,ZFIN:ZDB-GENE-070705-486	1.88292	1.48876
1069	cdcp2	567759,ZFIN:ZDB-GENE-070705-485	0	0.484027
1070	mrpl37	567819,ZFIN:ZDB-GENE-050309-20	39.8484	36.789
1071	LOC101882023	101882023	0.147822	0
1072	tyw3	436884,ZFIN:ZDB-GENE-040718-355	3.51769	2.59135
1073	lhx8a	378959,ZFIN:ZDB-GENE-031008-2	2.86762	3.08781
1074	slc44a5a	568158,ZFIN:ZDB-GENE-070705-333	0.175589	0.201878
1075	sdr16c5a	405814,ZFIN:ZDB-GENE-040426-2049	0	22.7488
1076	penka	368228,ZFIN:ZDB-GENE-030729-31	6.96421	5.65324
1077	impad1	641570,ZFIN:ZDB-GENE-051127-23	5.41766	4.69735
1078	zgc:110130	553588,ZFIN:ZDB-GENE-050522-208	6.18546	6.71451
1079	LOC565787	565787	1.06501	0.78055
1080	greb1l	100005373,ZFIN:ZDB-GENE-030131-4022	0.553699	0.57165
1081	abhd3	447830,ZFIN:ZDB-GENE-040912-90	0	0.782107
1082	cdc73	393319,ZFIN:ZDB-GENE-040426-1309	11.0389	10.8241
1083	LOC101882239	101882239	1.42175	1.94769
1084	kcnt2	568327	0.154731	0.271334
1085	LOC568637	568637	0.514295	0.331408
1086	prtfdc1	30765,ZFIN:ZDB-GENE-980526-324	2.13535	1.96587
1087	arhgap21b	326745,ZFIN:ZDB-GENE-030131-4944	6.61063	0
1088	LOC100007048	100007048	2.12069	2.01204
1089	kdsr	394114,ZFIN:ZDB-GENE-040426-853	3.81524	3.73162
1090	LOC100537551	100537551	0	0.20331
1091	LOC569960	569960	0.0305597	0
1092	wdr65	100006472,ZFIN:ZDB-GENE-110411-266	0.187168	0
1093	LOC100538044	100538044	5.88508	9.39958
1094	ebna1bp2	335049,ZFIN:ZDB-GENE-030131-6989	19.5871	19.7551
1095	LOC101884153	101884153	0	3.49855
1096	LOC101884121	101884121	0.611633	0.360297
1097	zgc:66475	394039,ZFIN:ZDB-GENE-040426-1644	6.09425	5.77383
1098	LOC101884781	101884781	0.272009	0
1099	LOC100331996	100331996	0.210073	0.519303
1100	LOC101882897	101882897	0.154688	0.561324
1101	LOC101882833	101882833	0.174578	0.295237
1102	LOC101882800	101882800	0.527361	0.224234
1103	LOC101882749	101882749	1.01623	0.430649
1104	zgc:112430	550484,ZFIN:ZDB-GENE-050417-314	1.50223	1.60187
1105	tctex1d1	447884,ZFIN:ZDB-GENE-040912-49	0.55082	0.996085
1106	LOC101883281	101883281	0	0.47374
1107	LOC101886475	101886475	0	0.181352
1108	si:dkey-34k9.3	798310,ZFIN:ZDB-GENE-070705-460	0.0960022	0.157849
1109	LOC101882511	101882511	0.255596	0.190132
1110	LOC101882578	101882578	0.08335	0.0717616
1111	hccsa	436771,ZFIN:ZDB-GENE-040718-202	5.83861	7.01334
1112	cnn3b	337142,ZFIN:ZDB-GENE-050522-263	14.3783	0
1113	f3b	550423,ZFIN:ZDB-GENE-050417-234	2.10493	2.26094
1114	abca4b	555506,ZFIN:ZDB-GENE-050517-4	0	1.92048
1115	olfm3b	561648,ZFIN:ZDB-GENE-070912-606	0.278469	0.319359
1116	amy2a	406539,ZFIN:ZDB-GENE-040426-2393	99.4042	63.6988
1117	LOC559501	559501	2.91929	2.38708
1118	selj	572182,ZFIN:ZDB-GENE-030131-4163	16.6087	18.3339
1119	arhgef4	559017,ZFIN:ZDB-GENE-070912-575	5.87194	4.67266
1120	LOC100001940	100001940	0.497019	0.344758
1121	zgc:110269	550274,ZFIN:ZDB-GENE-050417-81	6.01089	5.58327
1122	agfg1b	393560,ZFIN:ZDB-GENE-040426-1520	11.2108	10.688
1123	fbxo36b	751684,ZFIN:ZDB-GENE-060825-271	0.20658	0.268257
1124	LOC101886306	101886306	81.4241	0
1125	grk7a	566120,ZFIN:ZDB-GENE-050824-1	33.9986	28.9374
1126	LOC100002203	100002203	2.78184	2.5112
1127	gk5	777765,ZFIN:ZDB-GENE-061110-49	5.6616	5.37349
1128	ppp1r7	560323,ZFIN:ZDB-GENE-051113-288	19.2546	18.399
1129	ubxn7	402913,ZFIN:ZDB-GENE-040704-8	15.2215	13.8285
1130	LOC100150892	100150892	0	0.110919
1131	fam131a	100136860,ZFIN:ZDB-GENE-080204-112	0	0.712217
1132	pif1	326729,ZFIN:ZDB-GENE-030131-4928	0	0.747121
1133	LOC560057	560057	0.271662	0.127065
1134	LOC101883396	101883396	0	0.438692
1135	ptprfb	799867,ZFIN:ZDB-GENE-060503-530	0	12.4097
1136	LOC101883512	101883512	0.141701	0.223088
1137	dpydb	405829,ZFIN:ZDB-GENE-040426-2459	34.4183	35.3377
1138	ptbp2b	562434,ZFIN:ZDB-GENE-060810-49	14.9933	0
1139	rwdd3	393729,ZFIN:ZDB-GENE-040426-1723	1.76085	1.61066
1140	LOC100006660	100006660	0.675192	0.32868
1141	lppr4a	559888,ZFIN:ZDB-GENE-070705-280	2.07077	1.70896
1142	zfyve9a	100005449,ZFIN:ZDB-GENE-070705-182	2.79562	2.57911
1143	cc2d1b	563720,ZFIN:ZDB-GENE-030131-1426	0	2.73617
1144	cdc20	406353,ZFIN:ZDB-GENE-040426-2044	10.2688	7.44433
1145	elovl1a	449816,ZFIN:ZDB-GENE-041010-66	5.04343	5.13739
1146	si:dkey-225f23.4	100005326,ZFIN:ZDB-GENE-070705-386	0.457482	0.545235
1147	si:dkey-225f23.3	100148271,ZFIN:ZDB-GENE-070705-385	0.615567	0
1148	LOC101884107	101884107	0	0.251142
1149	glula	100000775,ZFIN:ZDB-GENE-030131-688	112.778	108.168
1150	LOC101884155	101884155	1.78825	1.33459
1151	pbx1a	58138,ZFIN:ZDB-GENE-000405-1	11.9644	9.17305
1152	im:7152688	504099,ZFIN:ZDB-GENE-050309-229	0.313148	0.343329
1153	si:ch211-267e7.2	100004603,ZFIN:ZDB-GENE-070912-263	0	1.70185
1154	si:ch211-267e7.3	567853,ZFIN:ZDB-GENE-070912-265	2.47458	0
1155	olfml2b	567907	2.2798	1.61609
1156	dusp12	573998,ZFIN:ZDB-GENE-050626-91	3.74373	3.13388
1157	LOC101882305	101882305	0.135449	0.121491
1158	rxrga	30464,ZFIN:ZDB-GENE-980526-36	4.17948	4.36925
1159	LOC101882241	101882241	4.20926	3.23711
1160	LOC571089	571089	1.53693	1.21128
1161	zgc:63674	393588	4.84893	4.14857
1162	pdca	386613,ZFIN:ZDB-GENE-031023-1	1.98735	1.53418
1163	ptgs2a	246227,ZFIN:ZDB-GENE-020530-2	4.46175	6.1687
1164	arpc5a	336504,ZFIN:ZDB-GENE-030131-8448	12.6022	11.8722
1165	lyrm4	100302660,ZFIN:ZDB-GENE-081104-295	13.1883	13.8979
1166	nrn1b	449839,ZFIN:ZDB-GENE-041010-98	1.04129	0.866383
1167	rreb1b	555701,ZFIN:ZDB-GENE-070912-273	3.11773	0
1168	riok1	406268,ZFIN:ZDB-GENE-040426-1927	4.45402	4.6335
1169	nebl	541446,ZFIN:ZDB-GENE-050320-151	0.482058	0.40958
1170	pip4k2ab	555920,ZFIN:ZDB-GENE-070912-272	0	0
1171	bmi1b	394249,ZFIN:ZDB-GENE-040116-4	6.4297	7.12459
1172	dnajc1	553324,ZFIN:ZDB-GENE-061103-529	0	17.4728
1173	si:dkey-29d8.3	556220,ZFIN:ZDB-GENE-070912-508	1.98959	0
1174	LOC101882778	101882778	0.114095	0.0494492
1175	vipr1a	100334247,ZFIN:ZDB-GENE-070912-506	0.757078	0.654815
1176	zbtb47a	556134,ZFIN:ZDB-GENE-081104-121	0.377927	0.411484
1177	klhl40a	553257,ZFIN:ZDB-GENE-050916-1	5.59965	6.22003
1178	hhatla	393861,ZFIN:ZDB-GENE-040426-1865	94.6457	92.9771
1179	plcd1b	337489,ZFIN:ZDB-GENE-030131-9435	8.41702	7.68233
1180	afg3l2	569168,ZFIN:ZDB-GENE-070912-46	6.7733	7.13125
1181	inhbab	553816,ZFIN:ZDB-GENE-050525-2	0.561088	0.460653
1182	mplkip	100003564,ZFIN:ZDB-GENE-070912-182	15.4879	13.6777
1183	ralab	492355,ZFIN:ZDB-GENE-041114-195	3.94656	3.92497
1184	zgc:55781	325979,ZFIN:ZDB-GENE-030131-4704	4.69267	4.71061
1185	zgc:158346	569430,ZFIN:ZDB-GENE-061215-122	2.1202	2.27112
1186	chd7	569471,ZFIN:ZDB-GENE-070912-179	7.21398	5.82812
1187	rab2a	140617,ZFIN:ZDB-GENE-011212-2	94.7316	86.3688
1188	ca8	550233,ZFIN:ZDB-GENE-050417-26	3.41865	3.04509
1189	tox	569666,ZFIN:ZDB-GENE-070912-181	29.7802	24.3806
1190	cyp7a1a	394148,ZFIN:ZDB-GENE-040426-1296	19.4726	23.1719
1191	fam110b	573995,ZFIN:ZDB-GENE-050626-70	11.6034	11.188
1192	2015-09-02	323457,ZFIN:ZDB-GENE-030131-911	28.8471	26.8584
1193	stk25b	406600,ZFIN:ZDB-GENE-040426-2537	41.0541	37.9711
1194	bokb	394160,ZFIN:ZDB-GENE-040426-1346	0.4409	0.421803
1195	thap4	567037,ZFIN:ZDB-GENE-070912-5	9.41777	8.76419
1196	agxtb	79378,ZFIN:ZDB-GENE-010302-3	114.259	138.641
1197	LOC566645	566645	0.485121	0.504806
1198	amotl2b	559784,ZFIN:ZDB-GENE-061103-307	7.52488	7.40523
1199	myo7bb	566034,ZFIN:ZDB-GENE-070912-482	3.36937	2.10714
1200	csnk1g2a	554152,ZFIN:ZDB-GENE-030131-6445	12.1889	11.5848
1201	mfsd12a	561964,ZFIN:ZDB-GENE-030131-4642	2.39018	3.13251
1202	prrx1a	406431,ZFIN:ZDB-GENE-020905-5	24.883	23.3679
1203	kifap3b	561489,ZFIN:ZDB-GENE-030131-2219	0	4.7874
1204	LOC561414	561414	0.326866	0.21481
1205	rnf2	327035,ZFIN:ZDB-GENE-030131-5243	35.3102	35.8684
1206	ivns1abpb	334334,ZFIN:ZDB-GENE-030131-6266	9.18298	9.68419
1207	hfm1	557052,ZFIN:ZDB-GENE-061207-43	0	0.152907
1208	znf644a	100007441,ZFIN:ZDB-GENE-030131-6244	1.90384	1.71913
1209	lrrc8da	497399,ZFIN:ZDB-GENE-061009-26	1.0037	0.955106
1210	gtf2b	324823,ZFIN:ZDB-GENE-030131-3544	24.8734	25.5018
1211	pkn2	571965,ZFIN:ZDB-GENE-061207-42	2.08161	0
1212	zgc:56628	393242,ZFIN:ZDB-GENE-040426-1099	1.26938	1.08075
1213	hs2st1a	791188,ZFIN:ZDB-GENE-070112-2312	0	0.920518
1214	2015-09-15	352923,ZFIN:ZDB-GENE-030327-1	63.8653	69.5488
1215	LOC100007481	100007481	0.387305	0.543467
1216	si:dkey-43b14.7	100007494,ZFIN:ZDB-GENE-070912-537	0.666056	0.999137
1217	si:dkey-43b14.9	100007514,ZFIN:ZDB-GENE-070912-539	0.374635	0.660375
1218	cnn2	406658,ZFIN:ZDB-GENE-030131-542	18.4642	18.224
1219	angptl4	492647,ZFIN:ZDB-GENE-041111-222	19.0429	21.612
1220	rps28	406307,ZFIN:ZDB-GENE-030131-2022	940.469	1699.4
1221	si:rp71-39b20.4	563472,ZFIN:ZDB-GENE-070912-704	1.35818	1.27495
1222	insl3	563417,ZFIN:ZDB-GENE-050310-5	0.0809376	0.262842
1223	si:dkey-208k22.6	563081,ZFIN:ZDB-GENE-070912-433	0.739085	0.547811
1224	zgc:154006	563016,ZFIN:ZDB-GENE-061013-134	2.10847	2.17551
1225	si:dkey-208k22.3	100136858,ZFIN:ZDB-GENE-070912-432	1.33101	1.91566
1226	LOC792721	792721	0.453069	0.323502
1227	trnau1apb	791478,ZFIN:ZDB-GENE-040426-2386	17.5507	0
1228	vmhcl	768300,ZFIN:ZDB-GENE-061027-393	0.603454	0.509572
1229	vmhc	30616,ZFIN:ZDB-GENE-991123-5	2.92155	2.76637
1230	kcnh2l	563802,ZFIN:ZDB-GENE-070912-699	0.114653	0.220366
1231	slc12a7a	558214,ZFIN:ZDB-GENE-070912-696	1.15916	1.39744
1232	tgfbr1a	560578,ZFIN:ZDB-GENE-051120-75	0.906597	0.834348
1233	gorasp1	492770,ZFIN:ZDB-GENE-030826-23	2.48909	1.87175
1234	csrnp1a	560270,ZFIN:ZDB-GENE-070912-475	1.1416	1.26462
1235	xirp1	497637,ZFIN:ZDB-GENE-050221-2	0.488271	0.571096
1236	si:dkey-24c2.6	100007819,ZFIN:ZDB-GENE-070912-473	0.112603	0.097624
1237	cdyl	568457,ZFIN:ZDB-GENE-070912-561	1.26463	0
1238	LOC101885877	101885877	0	0.135979
1239	LOC101885968	101885968	0	0.0507347
1240	zgc:153637	768293,ZFIN:ZDB-GENE-061027-225	0	0.389024
1241	LOC100329691	100329691	0.383706	0.334764
1242	LOC101886665	101886665	0.282163	1.37724
1243	LOC100534685	100534685	2.24584	1.40691
1244	LOC100535110	100535110	4.96866	4.19535
1245	ifi30	336503,ZFIN:ZDB-GENE-030131-8447	36.6011	36.7613
1246	mpv17l2	436840,ZFIN:ZDB-GENE-040718-306	5.10245	5.66689
1247	pde4ca	565259,ZFIN:ZDB-GENE-070912-373	0.935443	0
1248	rab3aa	445024,ZFIN:ZDB-GENE-040801-2	7.29149	7.50075
1249	agtr1a	794575,ZFIN:ZDB-GENE-070912-546	0	0.540504
1250	gyg1a	406831,ZFIN:ZDB-GENE-040426-2910	27.3752	32.2148
1251	hltf	564651,ZFIN:ZDB-GENE-030131-3306	3.20511	0
1252	nck1a	564584,ZFIN:ZDB-GENE-070912-547	9.90849	8.82399
1253	stag1a	564533,ZFIN:ZDB-GENE-070912-448	2.38607	1.73518
1254	pccb	405861,ZFIN:ZDB-GENE-040426-2467	49.9815	44.8101
1255	msl2a	564400,ZFIN:ZDB-GENE-070912-449	3.734	3.32508
1256	si:dkeyp-106c3.2	796802,ZFIN:ZDB-GENE-070705-527	0.192302	0.144273
1257	LOC565849	565849	6.91076	7.50024
1258	fndc3ba	572313,ZFIN:ZDB-GENE-070510-1	1.82609	1.77334
1259	ghsra	795753,ZFIN:ZDB-GENE-070912-238	0.0350355	0
1260	pld1a	556641,ZFIN:ZDB-GENE-031002-2	3.82223	3.58269
1261	slc2a2	322493,ZFIN:ZDB-GENE-030131-1213	5.90272	6.34207
1262	eif5a2	406546,ZFIN:ZDB-GENE-040426-2405	169.498	164.182
1263	LOC566270	566270	2.25635	1.91236
1264	cldn11a	436897,ZFIN:ZDB-GENE-040718-369	15.6826	16.0285
1265	LOC566411	566411	0.219908	0.177992
1266	palm1b	393573,ZFIN:ZDB-GENE-040426-1147	0	26.2952
1267	efna2	30218,ZFIN:ZDB-GENE-990415-66	4.68346	4.16378
1268	rabggtb	406386,ZFIN:ZDB-GENE-040426-2116	12.0851	10.3652
1269	acadm	406283,ZFIN:ZDB-GENE-040426-1945	87.0418	82.3019
1270	hectd3	563189,ZFIN:ZDB-GENE-031118-179	13.3939	13.9556
1271	rps8a	407690,ZFIN:ZDB-GENE-030131-8626	3859.98	3530.28
1272	best4	563711,ZFIN:ZDB-GENE-070912-6	0	0.18227
1273	si:ch211-106k21.5	796902,ZFIN:ZDB-GENE-070912-7	1.34333	1.17361
1274	LOC101883139	101883139	0	0.293802
1275	ndc1	335236,ZFIN:ZDB-GENE-030131-7176	8.60024	8.01558
1276	zgc:113691	503529,ZFIN:ZDB-GENE-050220-7	0.3931	0.372199
1277	LOC101883238	101883238	0.269446	0
1278	yipf1	445484,ZFIN:ZDB-GENE-040822-35	3.26087	3.08268
1279	lrrc42	326793,ZFIN:ZDB-GENE-030131-4992	1.56436	1.60824
1280	tmem59	566384,ZFIN:ZDB-GENE-070912-397	0	47.9493
1281	u2surp	567461,ZFIN:ZDB-GENE-070912-400	11.8727	11.8906
1282	impa1	437018,ZFIN:ZDB-GENE-040718-245	13.3728	14.7394
1283	LOC567642	567642	1.48726	0.963776
1284	cdh7	567704,ZFIN:ZDB-GENE-061019-3	3.15737	2.171
1285	dsel	568099,ZFIN:ZDB-GENE-030131-7517	0.444191	0.364113
1286	tmx3	553578,ZFIN:ZDB-GENE-050522-396	16.0377	16.6214
1287	toe1	568260,ZFIN:ZDB-GENE-070912-533	5.94705	5.25974
1288	LOC100151273	100151273	1.75167	0
1289	sepp1b	791479,ZFIN:ZDB-GENE-030311-2	23.3383	30.8281
1290	zgc:153394	767653,ZFIN:ZDB-GENE-060929-240	1.97303	2.07449
1291	urod	30617,ZFIN:ZDB-GENE-000208-18	9.37857	8.03472
1292	LOC100537552	100537552	2.08471	2.08596
1293	tmem68	393464,ZFIN:ZDB-GENE-040426-1267	3.22696	3.07332
1294	LOC100334103	100334103	3.0756	3.1651
1295	nadsyn1	798974,ZFIN:ZDB-GENE-070615-22	4.50728	4.80994
1296	LOC100334178	100334178	3.62043	3.23874
1297	mc4r	286833,ZFIN:ZDB-GENE-021223-2	0.671615	0.924082
1298	zgc:56556	393302,ZFIN:ZDB-GENE-040426-1078	3.46838	3.39112
1299	cdh6	541393,ZFIN:ZDB-GENE-050320-92	9.87787	8.86916
1300	cdh10	568370,ZFIN:ZDB-GENE-060614-1	2.10976	1.40148
1301	si:dkeyp-68h1.1	568508,ZFIN:ZDB-GENE-070912-673	0.217193	0.12014
1302	cdh18	767768,ZFIN:ZDB-GENE-060929-316	0.938632	0.718601
1303	cahz	30331,ZFIN:ZDB-GENE-980526-39	69.7985	53.7352
1304	ptf1a	368662,ZFIN:ZDB-GENE-030616-579	4.48746	5.32205
1305	htr5a	100038775,ZFIN:ZDB-GENE-060531-129	0.0604177	0.157589
1306	eng2b	30238,ZFIN:ZDB-GENE-980526-40	2.58078	3.15121
1307	cnpy1	402819,ZFIN:ZDB-GENE-060315-3	13.1559	14.3884
1308	shhb	30444,ZFIN:ZDB-GENE-980526-41	2.85561	2.99848
1309	dnajb6a	436626,ZFIN:ZDB-GENE-040718-45	29.5975	0
1310	rpl7	336710,ZFIN:ZDB-GENE-030131-8654	2796.41	2989.16
1311	rdh10b	378722,ZFIN:ZDB-GENE-030909-7	3.77559	4.20313
1312	ube2w	553013,ZFIN:ZDB-GENE-050506-94	1.88806	0
1313	tceb1b	436713,ZFIN:ZDB-GENE-040718-138	73.6505	67.276
1314	tmem70	100002535,ZFIN:ZDB-GENE-070912-593	10.919	10.37
1315	LOC101887192	101887192	0.242362	0.274288
1316	LOC101882089	101882089	0	0.168704
1317	jph1b	556485,ZFIN:ZDB-GENE-060616-389	22.8013	19.5756
1318	pi15b	556658,ZFIN:ZDB-GENE-070912-590	0.347996	0.202563
1319	socs6b	322950,ZFIN:ZDB-GENE-030131-1670	5.36786	5.60905
1320	cbln2a	556853,ZFIN:ZDB-GENE-070912-591	0.543239	0.772092
1321	neto1	556922,ZFIN:ZDB-GENE-070912-592	0.780534	0.417801
1322	fam173b	492519,ZFIN:ZDB-GENE-041114-90	3.49492	3.84534
1323	ankrd33bb	557905,ZFIN:ZDB-GENE-070912-531	0.324548	0.3025
1324	LOC101882676	101882676	0.360797	0.449521
1325	tcea1	336105,ZFIN:ZDB-GENE-030131-8049	33.1897	27.7461
1326	atp6v1h	286779,ZFIN:ZDB-GENE-021219-2	46.4972	55.5579
1327	oprk1	360139,ZFIN:ZDB-GENE-030729-1	0	0.317907
1328	LOC558613	558613	1.3396	1.37786
1329	bag1	558108,ZFIN:ZDB-GENE-050309-89	6.98911	5.97643
1330	myl12.2	337084,ZFIN:ZDB-GENE-030131-9028	0	50.2367
1331	lipin2	558422,ZFIN:ZDB-GENE-060503-153	5.79989	5.39349
1332	LOC101885344	101885344	0.103104	0
1333	LOC101885396	101885396	0.205827	0.070949
1334	adcyap1b	335625,ZFIN:ZDB-GENE-041010-89	16.7952	16.3277
1335	yes1	407620,ZFIN:ZDB-GENE-050126-1	12.5515	11.6424
1336	clul1	559018,ZFIN:ZDB-GENE-031118-57	3.59001	0
1337	stam	386967,ZFIN:ZDB-GENE-031118-123	11.4572	11.4454
1338	cacnb2b	558806,ZFIN:ZDB-GENE-050208-129	1.79911	0
1339	mrc1b	559502,ZFIN:ZDB-GENE-070705-13	0	0.848512
1340	LOC101886237	101886237	0.217483	0.173718
1341	si:ch211-106h4.4	559790,ZFIN:ZDB-GENE-070705-14	0	0.908785
1342	LOC101885780	101885780	2.02476	2.6513
1343	si:ch211-106h4.6	559852,ZFIN:ZDB-GENE-070705-16	0.170074	0.0608401
1344	e2f5	402908,ZFIN:ZDB-GENE-030828-3	0.482668	0.595084
1345	lrrcc1	561887,ZFIN:ZDB-GENE-041111-207	0.677748	0
1346	and2	566702,ZFIN:ZDB-GENE-041105-2	711.051	503.383
1347	zgc:153414	751631,ZFIN:ZDB-GENE-060825-49	0	3.50216
1348	ranbp9	558976,ZFIN:ZDB-GENE-021030-5	16.788	16.8643
1349	nol7	558911,ZFIN:ZDB-GENE-030131-9100	16.1065	15.8859
1350	epdr1	436689,ZFIN:ZDB-GENE-040718-113	6.8314	7.91011
1351	stard3nl	436592,ZFIN:ZDB-GENE-040718-4	3.79945	3.53492
1352	fam105bb	100005714,ZFIN:ZDB-GENE-070912-627	6.77704	0
1353	ankhb	323738,ZFIN:ZDB-GENE-030131-2458	7.38741	7.09299
1354	mycb	393141,ZFIN:ZDB-GENE-040426-780	25.2397	24.9685
1355	fam49ba	337591,ZFIN:ZDB-GENE-030131-9537	13.5334	14.7927
1356	abcf2a	336770,ZFIN:ZDB-GENE-030131-8714	23.5557	23.9306
1357	tmub1	406589,ZFIN:ZDB-GENE-040426-2504	26.22	25.0918
1358	LOC101886824	101886824	0.294464	0.251508
1359	LOC100535845	100535845	0.086687	0.221258
1360	si:dkeyp-73d8.9	100170838,ZFIN:ZDB-GENE-070912-685	2.91672	2.59265
1361	LOC101887108	101887108	0.147104	0.30742
1362	LOC101887030	101887030	0	0.431785
1363	nrbp2	564177,ZFIN:ZDB-GENE-070713-4	4.07367	3.89351
1364	klhl18	327574,ZFIN:ZDB-GENE-030131-5785	1.80192	1.47529
1365	LOC100330816	100330816	1.11382	0
1366	bfsp2	494090,ZFIN:ZDB-GENE-041212-58	43.551	0
1367	ccr9a	553366,ZFIN:ZDB-GENE-060130-125	0.440615	0.802932
1368	wu:fc19g04	563659,ZFIN:ZDB-GENE-030131-2853	1.85631	1.46126
1369	opn4.1	352918,ZFIN:ZDB-GENE-030314-2	3.88593	0
1370	tmem53	436910,ZFIN:ZDB-GENE-040718-384	4.77366	5.41413
1371	klf4b	65238,ZFIN:ZDB-GENE-010129-1	7.78203	8.24315
1372	zgc:113531	541359,ZFIN:ZDB-GENE-050320-52	5.77328	6.37568
1373	LOC100148828	100148828	0	1.55194
1374	kiss1ra	561898,ZFIN:ZDB-GENE-070912-521	0.13699	0.0609265
1375	ptch2	30181,ZFIN:ZDB-GENE-980526-44	5.52108	4.98352
1376	eif2b3	394049,ZFIN:ZDB-GENE-040426-1039	16.831	13.9014
1377	klhl20	406274,ZFIN:ZDB-GENE-040426-1935	3.14512	3.34668
1378	cenpl	445401,ZFIN:ZDB-GENE-040930-6	1.72391	0
1379	dars2	571144,ZFIN:ZDB-GENE-070912-443	4.04621	3.64257
1380	fam5b	561009,ZFIN:ZDB-GENE-070912-621	0	1.0502
1381	astn1	791157,ZFIN:ZDB-GENE-050320-140	4.76219	3.7837
1382	pappa2	567038	1.44227	1.18968
1383	LOC101884785	101884785	0.477967	0
1384	tnr	369191,ZFIN:ZDB-GENE-030804-1	1.27599	1.09564
1385	LOC100536987	100536987	0	0.365281
1386	tnw	30234,ZFIN:ZDB-GENE-990415-262	53.4648	45.0263
1387	mrps14	751639,ZFIN:ZDB-GENE-060825-75	25.6918	28.3374
1388	cacybp	405823,ZFIN:ZDB-GENE-040426-2579	18.3823	18.3201
1389	plk3	334202,ZFIN:ZDB-GENE-030131-6134	9.12546	9.45658
1390	LOC793976	793976	0.0822108	0.107333
1391	ankrd45	553808,ZFIN:ZDB-GENE-050522-311	1.36824	1.34483
1392	LOC567928	567928	0.355954	0.368689
1393	nmnat2	336257,ZFIN:ZDB-GENE-030131-8201	12.7969	15.6077
1394	LOC101885371	101885371	0.27358	0.116181
1395	LOC100534857	100534857	0.115135	0
1396	LOC101885948	101885948	0.523535	0
1397	LOC101886270	101886270	0	0.179103
1398	LOC100534760	100534760	0.103782	0
1399	LOC100535017	100535017	0.03529	0.268266
1400	LOC101886113	101886113	0.543404	0.740467
1401	pak2a	266749,ZFIN:ZDB-GENE-021011-2	24.6797	21.9543
1402	klhl6	368818,ZFIN:ZDB-GENE-030616-325	0.242857	0.40926
1403	ptx3b	566001,ZFIN:ZDB-GENE-081104-385	0.237209	0.169309
1404	golim4b	541535,ZFIN:ZDB-GENE-050327-74	1.00909	1.03012
1405	pdcd10b	405869,ZFIN:ZDB-GENE-040426-2607	14.4617	15.1846
1406	slitrk3b	100007758,ZFIN:ZDB-GENE-070912-352	1.04197	0.769326
1407	si:dkey-193b15.9	565850,ZFIN:ZDB-GENE-070912-417	10.7611	9.32435
1408	si:dkey-193b15.8	100321107,ZFIN:ZDB-GENE-070912-416	0	0
1409	si:dkey-193b15.6	565728,ZFIN:ZDB-GENE-070912-414	2.58273	4.01374
1410	si:dkey-193b15.5	565664,ZFIN:ZDB-GENE-070912-413	0.0853616	0.0280439
1411	zgc:153654	565601,ZFIN:ZDB-GENE-060929-1102	0.0638137	0.0627646
1412	si:dkey-193b15.3	565533,ZFIN:ZDB-GENE-070912-412	1.32865	0
1413	LOC101886600	101886600	0.650487	0
1414	gadd45bb	497646,ZFIN:ZDB-GENE-050223-1	2.70317	3.44317
1415	diras1b	565395,ZFIN:ZDB-GENE-070912-620	0.25199	0.415982
1416	zgc:101744	541409,ZFIN:ZDB-GENE-050320-111	50.2393	53.8624
1417	slc1a8b	564474,ZFIN:ZDB-GENE-070912-552	2.27442	1.39291
1418	elavl1	30736,ZFIN:ZDB-GENE-990415-245	26.7186	23.8342
1419	si:dkey-52k20.13	564334,ZFIN:ZDB-GENE-070912-550	1.95733	2.06605
1420	pex19	324778,ZFIN:ZDB-GENE-050417-424	15.531	15.0019
1421	copa	260439,ZFIN:ZDB-GENE-020905-2	44.6682	39.6275
1422	si:dkey-52k20.7	100148022,ZFIN:ZDB-GENE-070912-551	196.873	189.535
1423	apod	767642,ZFIN:ZDB-GENE-060929-148	30.7752	32.2456
1424	samd7	563729,ZFIN:ZDB-GENE-070912-549	0	4.59232
1425	sec62	563660,ZFIN:ZDB-GENE-050913-83	17.0882	0
1426	nadkb	562771,ZFIN:ZDB-GENE-061103-433	11.0517	12.5821
1427	gpr160	100007673,ZFIN:ZDB-GENE-081022-189	5.32027	5.77028
1428	LOC100007653	100007653	1.49496	1.24787
1429	prkci	117507,ZFIN:ZDB-GENE-011105-1	11.0498	9.92503
1430	si:dkey-127k13.1	100007612,ZFIN:ZDB-GENE-070912-368	3.65237	3.59297
1431	LOC101886976	101886976	2.78389	3.2819
1432	dapk3	562194,ZFIN:ZDB-GENE-030131-3026	0	8.30583
1433	arhgef18a	407987,ZFIN:ZDB-GENE-040516-14	3.71817	3.40027
1434	insra	245699,ZFIN:ZDB-GENE-020503-3	5.54012	4.5824
1435	hiat1a	322115,ZFIN:ZDB-GENE-030131-834	6.276	5.7623
1436	si:dkeyp-66d1.7	561899,ZFIN:ZDB-GENE-070912-662	0	0
1437	nfatc4	561682,ZFIN:ZDB-GENE-070912-659	2.41876	2.4729
1438	LOC100537296	100537296	0.0893866	0.187416
1439	LOC101882378	101882378	0.482468	0
1440	LOC101882426	101882426	1.25943	0
1441	rpph1	494481,ZFIN:ZDB-GENE-041229-3	4.06608	8.84289
1442	mettl17	386901,ZFIN:ZDB-GENE-031118-203	4.49238	4.62081
1443	parp2	100007906,ZFIN:ZDB-GENE-031113-6	5.68972	0
1444	si:ch211-284o19.8	100007937,ZFIN:ZDB-GENE-070912-289	2.38638	0.873849
1445	zgc:66427	406256,ZFIN:ZDB-GENE-040426-1913	4.93949	4.73145
1446	cbln13	100144567,ZFIN:ZDB-GENE-070912-288	0	1.03312
1447	hbl4	100137128,ZFIN:ZDB-GENE-070912-287	1.48301	1.24088
1448	hbl3	100008009,ZFIN:ZDB-GENE-000427-2	7.66658	8.15072
1449	hbl2	566971,ZFIN:ZDB-GENE-070912-286	0.545848	0.593201
1450	hbl1	100007982,ZFIN:ZDB-GENE-070912-285	0.666683	0.738147
1451	si:ch211-284o19.1	100321823,ZFIN:ZDB-GENE-070912-283	1.53789	0.99028
1452	cbln14	100007164,ZFIN:ZDB-GENE-040724-5	1.86006	1.8562
1453	cbln9	560421,ZFIN:ZDB-GENE-040724-34	0.597413	0.257749
1454	apol1	560340,ZFIN:ZDB-GENE-030131-3217	1.5457	1.66328
1455	pcp4l1	100008021,ZFIN:ZDB-GENE-040724-35	24.2537	20.4267
1456	LOC100007924	100007924	5.98184	5.37274
1457	casq1a	445226,ZFIN:ZDB-GENE-040801-139	36.3592	26.3092
1458	si:rp71-1g18.1	559922,ZFIN:ZDB-GENE-030131-5470	3.9826	4.29815
1459	tox4	559853,ZFIN:ZDB-GENE-070912-576	7.55892	6.48215
1460	cbln12	100007940,ZFIN:ZDB-GENE-070912-11	1.33527	0.713309
1461	trim110	100536764,ZFIN:ZDB-GENE-070912-10	0.435857	0.625745
1462	wu:fc29e07	568044,ZFIN:ZDB-GENE-030131-3169	1.97944	1.55409
1463	mmp14b	566945,ZFIN:ZDB-GENE-030901-2	0	9.12206
1464	si:ch211-14a17.11	368892,ZFIN:ZDB-GENE-030616-582	36.3172	0
1465	LOC567822	567822	0.217552	0.348206
1466	dhrs1	368670,ZFIN:ZDB-GENE-030616-591	41.5118	43.9525
1467	homez	368671,ZFIN:ZDB-GENE-030616-592	3.38484	3.49511
1468	si:ch211-14a17.6	100007955,ZFIN:ZDB-GENE-030616-589	0.0978147	0.255703
1469	nedd8l	436830,ZFIN:ZDB-GENE-040718-295	30.2506	24.5186
1470	ap1g2	100007877,ZFIN:ZDB-GENE-030616-587	8.85357	7.30185
1471	LOC100007990	100007990	0.21763	0.163114
1472	prmt5	368664,ZFIN:ZDB-GENE-030616-585	19.4291	16.6808
1473	psmb5	30387,ZFIN:ZDB-GENE-990415-215	109.107	110.225
1474	gig2q	100536988,ZFIN:ZDB-GENE-130517-9	0	0.155103
1475	si:ch211-119o8.4	799453,ZFIN:ZDB-GENE-070912-15	0.0300079	0.156552
1476	rem2	798285,ZFIN:ZDB-GENE-081110-1	0.773889	0.803806
1477	copb2	114454,ZFIN:ZDB-GENE-010724-7	57.7852	49.1085
1478	rbp2b	432384,ZFIN:ZDB-GENE-040715-7	130.559	136.412
1479	si:ch211-119o8.7	100141334,ZFIN:ZDB-GENE-070912-18	4.77398	7.89547
1480	rbp1b	791484,ZFIN:ZDB-GENE-050421-2	0.56224	0.417388
1481	clstn2	100125749,ZFIN:ZDB-GENE-070911-2	0	0.850809
1482	spsb4a	557906,ZFIN:ZDB-GENE-070911-3	6.08338	6.54291
1483	zgc:136870	664693,ZFIN:ZDB-GENE-060312-1	1.22547	1.18292
1484	epha4a	64271,ZFIN:ZDB-GENE-001207-7	0	7.17263
1485	LOC101883961	101883961	0.0773442	0.0990571
1486	LOC101884175	101884175	0.21033	0.399824
1487	LOC100003896	100003896	0	0.616852
1488	si:ch211-122l24.4	100170820,ZFIN:ZDB-GENE-070912-32	0.725358	7.39436
1489	LOC101884242	101884242	0.0490879	0.127106
1490	epha4b	64270,ZFIN:ZDB-GENE-030826-6	1.3348	0
1491	LOC101884384	101884384	0	155
1492	LOC101884489	101884489	0.429077	0.444001
1493	LOC101882736	101882736	0	1.04958
1494	hs6st1a	553162,ZFIN:ZDB-GENE-050524-1	1.57261	1.4635
1495	znf622	407703,ZFIN:ZDB-GENE-050927-1	13.8779	14.2412
1496	LOC100537528	100537528	0	0.876293
1497	LOC100537480	100537480	0.11593	0.119255
1498	zgc:110158	553590,ZFIN:ZDB-GENE-050522-195	16.3771	13.427
1499	crlf1a	436923,ZFIN:ZDB-GENE-040718-397	2.99799	2.79642
1500	zgc:110183	550534,ZFIN:ZDB-GENE-050417-380	4.38522	4.90117
1501	ebi3	100134974,ZFIN:ZDB-GENE-070912-615	5.81685	3.78047
1502	si:dkey-97a13.6	570654,ZFIN:ZDB-GENE-070912-617	0.157987	0.0842622
1503	gbp2	570622,ZFIN:ZDB-GENE-070912-618	0.436369	0.606662
1504	gbp1	436615,ZFIN:ZDB-GENE-040718-32	0.700587	0.785966
1505	LOC570582	570582	0	1.00926
1506	si:dkey-97a13.12	570567,ZFIN:ZDB-GENE-070912-614	1.81781	1.00115
1507	adhfe1	404618,ZFIN:ZDB-GENE-040426-2070	4.85849	4.4963
1508	trim55a	436631,ZFIN:ZDB-GENE-040718-50	5.26891	4.86856
1509	LOC570455	570455	0	2.51981
1510	tmeff1a	570409,ZFIN:ZDB-GENE-070912-294	0.382643	0.394169
1511	murca	552940,ZFIN:ZDB-GENE-050506-21	36.9391	36.0447
1512	ift57	414929,ZFIN:ZDB-GENE-040614-1	3.2641	4.16798
1513	apom	569714,ZFIN:ZDB-GENE-010605-5	0	391.232
1514	si:dkey-7l6.3	570117,ZFIN:ZDB-GENE-070912-586	1.24771	0.70426
1515	gtpbp4	334050,ZFIN:ZDB-GENE-030131-5982	92.7898	97.9636
1516	slco5a1	570033,ZFIN:ZDB-GENE-090316-1	12.381	10.8167
1517	LOC101883455	101883455	9.87846	8.36338
1518	LOC570012	570012	3.56513	3.47019
1519	si:dkey-7l6.7	569986,ZFIN:ZDB-GENE-070912-589	0	2.36832
1520	2015-03-11	798174,ZFIN:ZDB-GENE-070912-276	0.311475	0.0873154
1521	LOC569779	569779	4.69286	4.11797
1522	LOC569696	569696	0	0.360651
1523	LOC101884070	101884070	1.14594	0.958169
1524	efr3a	393800,ZFIN:ZDB-GENE-040426-1681	0.766644	0.411249
1525	oc90	568941,ZFIN:ZDB-GENE-070912-300	0.0463253	0.148833
1526	kcnq3	799747,ZFIN:ZDB-GENE-070912-301	0	0.211778
1527	lrrc6	432388,ZFIN:ZDB-GENE-040827-2	0	0.79067
1528	LOC571442	571442	0.463599	0.226722
1529	ftr14	692298,ZFIN:ZDB-GENE-060512-201	1.01229	0
1530	ftr15	571427,ZFIN:ZDB-GENE-070912-394	0.6293	0.662085
1531	si:dkey-177e13.4	555432,ZFIN:ZDB-GENE-030131-7031	4.09433	5.42376
1532	pard3	403050,ZFIN:ZDB-GENE-030925-47	3.47727	2.84676
1533	itgb1b.2	405864,ZFIN:ZDB-GENE-040426-2598	8.52052	0
1534	itgb1b.1	566771,ZFIN:ZDB-GENE-060803-3	10.984	9.72177
1535	LOC101887193	101887193	6.34019	3.43071
1536	zgc:158364	566102,ZFIN:ZDB-GENE-090609-1	9.00061	9.63523
1537	LOC100536414	100536414	0.182591	0.174103
1538	LOC100150565	100150565	0	0.734106
1539	kif5ba	563459,ZFIN:ZDB-GENE-070629-2	20.764	17.7237
1540	ftr16	562315,ZFIN:ZDB-GENE-070912-126	0.255426	0.187256
1541	arhgap12a	563267,ZFIN:ZDB-GENE-050809-38	0	6.06179
1542	zeb1a	100004929,ZFIN:ZDB-GENE-070912-124	0	0.75308
1543	si:ch211-195h23.3	100170660,ZFIN:ZDB-GENE-070912-174	3.94129	3.39947
1544	sdhc	445129,ZFIN:ZDB-GENE-040801-26	201.417	216.029
1545	atp1a2a	64609,ZFIN:ZDB-GENE-001212-6	9.61547	8.39024
1546	si:dkeyp-35b8.5	556995,ZFIN:ZDB-GENE-070912-645	10.6263	7.25957
1547	LOC100537796	100537796	0.417148	0
1548	zgc:123304	556136,ZFIN:ZDB-GENE-051113-312	4.3577	4.17452
1549	pih1d3	432386,ZFIN:ZDB-GENE-040722-2	1.49938	1.79461
1550	si:dkeyp-94h10.1	555922,ZFIN:ZDB-GENE-070912-690	1.68858	1.77098
1551	si:dkeyp-94h10.5	100000849,ZFIN:ZDB-GENE-070912-693	7.01085	7.57905
1552	LOC101885431	101885431	0.0414585	0.108536
1553	LOC101885494	101885494	0.113236	0.0296224
1554	si:ch73-60l17.1	100320774,ZFIN:ZDB-GENE-081104-292	3.66244	2.77529
1555	LOC101885657	101885657	3.4444	2.2667
1556	acsm3	100002035,ZFIN:ZDB-GENE-080220-22	2.55529	2.17511
1557	ncapd2	552978,ZFIN:ZDB-GENE-050506-59	10.6996	7.2906
1558	si:ch211-224b1.4	100002136,ZFIN:ZDB-GENE-070912-214	2.94191	2.07885
1559	camk2n1a	553607,ZFIN:ZDB-GENE-050522-319	16.216	15.9424
1560	mul1a	553180,ZFIN:ZDB-GENE-050102-5	1.53833	1.48878
1561	LOC101882427	101882427	0.118476	0.136405
1562	LOC563528	563528	0.226269	0.296833
1563	LOC101885833	101885833	0.46635	0.0995303
1564	LOC100004199	100004199	0.336016	0.118779
1565	zgc:195195	100192217,ZFIN:ZDB-GENE-081022-193	1.26514	0.992856
1566	LOC101886114	101886114	0.569786	0
1567	LOC558673	558673	1.20818	0.841932
1568	wdr47a	558528,ZFIN:ZDB-GENE-070216-3	2.2797	2.28944
1569	LOC101886529	101886529	0.452629	0
1570	si:ch211-66k16.27	100536808,ZFIN:ZDB-GENE-120709-9	2.43403	2.38736
1571	LOC101886584	101886584	0.0943336	0.111623
1572	LOC101882558	101882558	0.0933949	0.079023
1573	LOC100538169	100538169	0	1.79263
1574	si:dkeyp-51f11.8	100319971,ZFIN:ZDB-GENE-070912-652	1.95489	1.64432
1575	fam102ba	724011,ZFIN:ZDB-GENE-060616-312	2.00185	1.91257
1576	LOC101886932	101886932	0.430068	0
1577	LOC101886873	101886873	0.223098	0.276176
1578	itgb1b	570216,ZFIN:ZDB-GENE-030909-10	14.2833	12.6836
1579	ephb1	100333537	0.30418	0.420221
1580	LOC101882939	101882939	0.431049	0
1581	npc1l1	100616532,ZFIN:ZDB-GENE-110510-5	3.27604	3.22096
1582	wu:fb63a08	559221,ZFIN:ZDB-GENE-030131-1216	1.80663	1.19617
1583	acsl3b	559656,ZFIN:ZDB-GENE-030131-492	8.39498	6.1342
1584	LOC101886730	101886730	0.204705	0.106344
1585	scg2b	777641,ZFIN:ZDB-GENE-061103-160	31.0334	29.8316
1586	ap1s3b	447897,ZFIN:ZDB-GENE-040912-62	13.9007	17.2235
1587	LOC100334077	100334077	0.298344	0.2214
1588	cul3a	324655,ZFIN:ZDB-GENE-030131-3376	17.2082	14.5387
1589	mbnl1	767696,ZFIN:ZDB-GENE-060929-704	3.31597	0
1590	LOC100536343	100536343	0.146244	0.225521
1591	LOC560422	560422	0	0.0185139
1592	ftr23	560494,ZFIN:ZDB-GENE-070912-322	0	0.264413
1593	ftr24	619192,ZFIN:ZDB-GENE-050731-2	1.72172	1.70002
1594	ftr27	560786,ZFIN:ZDB-GENE-070912-318	0.0869258	0
1595	fzd8b	58072,ZFIN:ZDB-GENE-000328-4	0.691367	0.854134
1596	LOC793259	793259	0.142224	0.0770282
1597	klf6b	793760,ZFIN:ZDB-GENE-070912-633	0.585641	0.655249
1598	pitrm1	406808,ZFIN:ZDB-GENE-040426-2876	14.0978	14.8619
1599	si:dkeyp-12a9.5	561751,ZFIN:ZDB-GENE-070912-635	24.5601	23.8293
1600	gigfy2	561830,ZFIN:ZDB-GENE-050706-185	10.9884	0
1601	LOC793909	793909	0.118506	0.278894
1602	lpar5a	322473,ZFIN:ZDB-GENE-030131-1193	0.636403	0.713474
1603	itm2cb	335863,ZFIN:ZDB-GENE-030131-7806	12.9012	11.4849
1604	hes6	373116,ZFIN:ZDB-GENE-030828-5	28.0806	23.7961
1605	per2	140633,ZFIN:ZDB-GENE-011220-2	1.16874	1.02347
1606	LOC101883720	101883720	0.377447	0.733544
1607	LOC100331852	100331852	0.0326323	0.0855767
1608	LOC101885053	101885053	0.101177	0.131772
1609	LOC100537016	100537016	0.974776	1.56411
1610	wu:fj40e01	794847,ZFIN:ZDB-GENE-030131-7910	0.349361	0.264997
1611	LOC101884199	101884199	0.0235552	0.122078
1612	LOC100333077	100333077	0	0.153635
1613	LOC101884471	101884471	0.237725	0.124323
1614	LOC101884525	101884525	0	0.162878
1615	zgc:123035	777704,ZFIN:ZDB-GENE-051030-45	2.26941	1.87938
1616	svilb	100322182,ZFIN:ZDB-GENE-081104-411	3.51402	3.33486
1617	LOC101887100	101887100	0.102727	0.0861089
1618	LOC100334285	100334285	0.24532	0.112763
1619	cdc34b	436961,ZFIN:ZDB-GENE-040718-439	15.8281	14.2528
1620	si:ch211-168n16.1	562398,ZFIN:ZDB-GENE-040724-23	0.183645	0
1621	sh3gl1a	100005753,ZFIN:ZDB-GENE-030131-4524	6.02669	0
1622	cactin	100126813,ZFIN:ZDB-GENE-060503-322	7.97659	6.95952
1623	LOC101882528	101882528	0.592734	0
1624	blvra	767661,ZFIN:ZDB-GENE-060929-312	1.44583	1.56876
1625	rpl37	415159,ZFIN:ZDB-GENE-040625-39	0	13.0337
1626	si:ch211-106n13.3	563353,ZFIN:ZDB-GENE-030131-9088	0	0.947093
1627	si:ch211-273d2.3	564789,ZFIN:ZDB-GENE-070912-269	2.2226	0
1628	exoc3	334015,ZFIN:ZDB-GENE-030131-5947	8.78709	9.05033
1629	ahrrb	565319,ZFIN:ZDB-GENE-051018-2	0.119039	0.0517732
1630	mcm6l	564982,ZFIN:ZDB-GENE-050913-141	0	0.157196
1631	cul1a	323883,ZFIN:ZDB-GENE-030131-2603	13.482	11.9362
1632	cntnap2b	563345,ZFIN:ZDB-GENE-070912-26	0	0.815625
1633	viml	393746,ZFIN:ZDB-GENE-040426-1743	1.17641	0
1634	LOC101883047	101883047	0.21856	0.365053
1635	LOC100334596	100334596	0.396101	0
1636	LOC100334409	100334409	0.355647	0
1637	LOC101883868	101883868	0.217701	0
1638	neurod6b	114415,ZFIN:ZDB-GENE-010608-2	14.6957	12.1865
1639	LOC100329726	100329726	0	0.261111
1640	LOC101883597	101883597	0.136803	0.0445342
1641	LOC100329883	100329883	0.621564	0.632866
1642	adcyap1r1a	541315,ZFIN:ZDB-GENE-050315-1	3.25611	0
1643	scn12aa	795688,ZFIN:ZDB-GENE-060908-2	0	0.275503
1644	LOC100331938	100331938	0	1.39056
1645	crygn1	493629,ZFIN:ZDB-GENE-050225-1	12.5729	11.3337
1646	LOC100329375	100329375	114.294	126.588
1647	LOC100535643	100535643	14.1372	14.2984
1648	LOC100003647	100003647	0	5.47423
1649	LOC566646	566646	1.91344	1.88609
1650	abhd4	550276,ZFIN:ZDB-GENE-050417-83	9.66471	17.8666
1651	dad1	566527,ZFIN:ZDB-GENE-060503-233	0	204.084
1652	pigr	566471,ZFIN:ZDB-GENE-060503-327	1.64359	1.91698
1653	LOC100150985	100150985	0.121251	0.0525022
1654	LOC101884032	101884032	0.0466446	0.147648
1655	LOC100151468	100151468	0.0720703	0.0937791
1656	LOC100003983	100003983	0.0874373	0.472656
1657	LOC100536621	100536621	0.0715801	0.0465751
1658	LOC100331594	100331594	0.268444	0
1659	LOC100331810	100331810	0.0561223	0.0732534
1660	LOC100332025	100332025	0.118428	0.152729
1661	LOC101882054	101882054	0.106886	0
1662	si:ch73-52e5.2	100142654,ZFIN:ZDB-GENE-070912-341	4.07868	3.75712
1663	ftr67	336567,ZFIN:ZDB-GENE-060312-27	8.82354	7.58427
1664	LOC100537283	100537283	0	0.34302
1665	LOC100332501	100332501	0.228053	0.239935
1666	adcyap1r1a	541315,ZFIN:ZDB-GENE-050315-1	0	0.222671
1667	scn12aa	795688,ZFIN:ZDB-GENE-060908-2	0.201355	0.105728
1668	si:ch211-137c4.4	561308,ZFIN:ZDB-GENE-070912-59	0.817611	0.786501
1669	shda	561247,ZFIN:ZDB-GENE-070912-58	0	0.777691
1670	ccdc94	393117,ZFIN:ZDB-GENE-040426-841	8.95314	8.81546
1671	LOC101884669	101884669	0.248873	0.186368
1672	LOC101884728	101884728	0.467069	0
1673	LOC563806	563806	2.47413	2.14144
1674	zgc:136336	692261,ZFIN:ZDB-GENE-060512-84	0	8.03439
1675	LOC101884607	101884607	0	0.120634
1676	LOC568754	568754	0.262414	0.27956
1677	LOC568800	568800	1.68787	0.747708
1678	ralbp1	404612,ZFIN:ZDB-GENE-040426-2098	2.20023	2.10014
1679	zgc:165603	571425,ZFIN:ZDB-GENE-070620-21	1.94313	1.04928
1680	sirt6	415161,ZFIN:ZDB-GENE-031007-2	5.20045	6.7673
1681	si:ch211-182e10.4	100034602,ZFIN:ZDB-GENE-041014-76	0.348426	0.350297
1682	rxfp3.2a	100008558,ZFIN:ZDB-GENE-121026-2	0.485688	0.380925
1683	LOC100538072	100538072	2.90837	2.75921
1684	LOC101884815	101884815	0.158972	0.101717
1685	LOC101884848	101884848	0.260687	0.49089
1686	im:7138239	497366,ZFIN:ZDB-GENE-081007-2	0.172979	0.0529694
1687	ctnnbl1	393840,ZFIN:ZDB-GENE-040426-1850	15.0381	15.0936
1688	capsla	550371,ZFIN:ZDB-GENE-030131-7291	3.9153	4.44462
1689	abhd8	558563,ZFIN:ZDB-GENE-080204-70	0	0.338042
1690	LOC100333521	100333521	0	6.92966
1691	LOC101882917	101882917	6.55005	9.5727
1692	napg	436742,ZFIN:ZDB-GENE-040718-171	3.65888	2.42733
1693	rab12	553657,ZFIN:ZDB-GENE-050522-555	3.86131	5.30636
1694	LOC100535019	100535019	0.731242	0.395383
1695	LOC101885020	101885020	1.33341	0
1696	LOC560020	560020	0.649838	0
1697	ndufv2	393720,ZFIN:ZDB-GENE-040426-1713	217.079	200.78
1698	twsg1a	84037,ZFIN:ZDB-GENE-010509-2	7.53584	7.73903
1699	LOC101885255	101885255	1.75016	1.90045
1700	rnf126	100009648,ZFIN:ZDB-GENE-070209-292	3.15173	2.29419
1701	LOC100535364	100535364	0.123326	0.230895
1702	LOC798602	798602	0.645501	1.19671
1703	calrl	321315,ZFIN:ZDB-GENE-030131-9907	0	36.8122
1704	LOC100329948	100329948	0.811182	0.516319
1705	LOC101885547	101885547	2.13606	1.41654
1706	LOC100535603	100535603	0.231466	0.592933
1707	rx2	30473,ZFIN:ZDB-GENE-990415-237	7.39863	5.44052
1708	cplx4c	100004361,ZFIN:ZDB-GENE-101018-1	2.59305	2.32517
1709	atcayb	100329872,ZFIN:ZDB-GENE-070912-220	0.242425	0
1710	loxl5b	100124531,ZFIN:ZDB-GENE-070818-3	1.47832	1.48467
1711	LOC101883963	101883963	0	1.15606
1712	pgpep1	553547,ZFIN:ZDB-GENE-050522-88	0.891421	0
1713	LOC100330028	100330028	0.581908	0.189807
1714	uba52	641289,ZFIN:ZDB-GENE-051023-7	0	3178.44
1715	LOC100330155	100330155	0	0.983195
1716	rab11bb	436828,ZFIN:ZDB-GENE-040718-293	10.6444	10.3345
1717	LOC101884454	101884454	0.132172	0.126573
1718	LOC100536182	100536182	0.222659	0.215656
1719	pip5k1cb	100536224,ZFIN:ZDB-GENE-110408-21	1.49292	0.968517
1720	LOC100536415	100536415	5.37732	5.60358
1721	LOC555425	555425	1.11917	0.670768
1722	eef2b	326929,ZFIN:ZDB-GENE-030131-5128	2402.96	2253.48
1723	LOC555499	555499	2.3925	2.0799
1724	LOC100536505	100536505	0	0.261317
1725	LOC101885741	101885741	0	0.259373
1726	LOC101885932	101885932	0.199741	0.0856229
1727	LOC100536606	100536606	14.9911	14.5513
1728	LOC101886329	101886329	0.155582	0
1729	LOC100536744	100536744	0.222659	0.0718854
1730	si:ch211-243a15.1	100005033,ZFIN:ZDB-GENE-070912-232	0	0.815073
1731	gpx4b	352929,ZFIN:ZDB-GENE-030410-3	244.138	0
1732	LOC556955	556955	0.142009	0.111524
1733	sbno2a	100330841,ZFIN:ZDB-GENE-100629-3	0	0.296137
1734	ncana	407661,ZFIN:ZDB-GENE-051230-1	0	1.55911
1735	uqcr11	100333135	401.488	428.02
1736	LOC100331115	100331115	4.55061	2.3861
1737	tcf3a	30310,ZFIN:ZDB-GENE-990415-51	1.62832	0
1738	LOC100332965	100332965	0.100814	0.132165
1739	fcer1gl	100101653,ZFIN:ZDB-GENE-070502-4	59.9928	53.463
1740	pvrl4	794920,ZFIN:ZDB-GENE-070912-114	1.0893	0.628902
1741	LOC100537582	100537582	1.34575	0
1742	si:ch211-155e24.3	321582,ZFIN:ZDB-GENE-070912-116	3.56847	3.12303
1743	LOC101886977	101886977	0.0609991	0.104974
1744	plekhj1	406577,ZFIN:ZDB-GENE-040426-2480	0.794785	0.820222
1745	LOC100148309	100148309	7.37502	8.7817
1746	si:ch73-203a8.1	100151151,ZFIN:ZDB-GENE-070912-335	0.0518041	0.0602422
1747	LOC101882640	101882640	0.347787	0.265707
1748	sf3a2	394018,ZFIN:ZDB-GENE-040426-897	63.7758	58.2099
1749	LOC100537951	100537951	1.45037	1.92756
1750	zgc:92789	436818,ZFIN:ZDB-GENE-040718-280	3.59066	3.64392
1751	si:dkeyp-68b7.7	566190,ZFIN:ZDB-GENE-070912-672	0	1.85283
1752	LOC101883572	101883572	0.0750219	0.112738
1753	LOC100329607	100329607	1.15024	1.08267
1754	pnp5b	447889,ZFIN:ZDB-GENE-040912-54	4.65483	0
1755	LOC100538235	100538235	0.16627	0.353664
1756	ncstn	494449,ZFIN:ZDB-GENE-050131-1	8.79953	6.72276
1757	LOC101883651	101883651	0.488527	0.439823
1758	epb41l3b	407981,ZFIN:ZDB-GENE-021106-1	44.7982	48.0152
1759	LOC100149117	100149117	2.42846	2.35919
1760	LOC100332577	100332577	4.59807	5.57924
1761	vapal	436819,ZFIN:ZDB-GENE-040718-281	80.4559	73.7642
1762	LOC100534875	100534875	0.37279	0.326635
1763	LOC101884071	101884071	0	1.48681
1764	sugp1	100073344,ZFIN:ZDB-GENE-070615-33	14.005	11.3488
1765	LOC100333916	100333916	32.5906	29.2725
1766	LOC101884470	101884470	139.947	127.25
1767	LOC101884508	101884508	12.8087	8.30225
1768	ndufa13	393687,ZFIN:ZDB-GENE-040426-1672	271.968	275.797
1769	LOC101884670	101884670	1.80175	1.11027
1770	LOC101884729	101884729	1.18443	1.36327
1771	LOC101884855	101884855	5.64128	3.11932
1772	LOC101884960	101884960	2.34359	2.03182
1773	LOC101886196	101886196	0.456903	0.439529
1774	LOC101885256	101885256	1.92972	1.92445
1775	ftr65	558589,ZFIN:ZDB-GENE-050309-175	1.66078	0
1776	LOC101885375	101885375	0	0.0651756
1777	si:ch211-150h8.3	100005532,ZFIN:ZDB-GENE-070912-105	0.251371	0.204037
1778	ftr30	100535574,ZFIN:ZDB-GENE-070912-106	0.125573	0.0899744
1779	ftr29	550365,ZFIN:ZDB-GENE-050417-159	0.334344	0.269575
1780	LOC101886307	101886307	0.11079	0
1781	LOC791496	791496	0.446401	0
1782	ftr34	100301513,ZFIN:ZDB-GENE-070912-110	0.744544	0.540294
1783	zgc:173666	100126118,ZFIN:ZDB-GENE-071004-106	0	0.149731
1784	LOC101885914	101885914	1.2936	0
1785	LOC101885855	101885855	0.232476	0.468721
1786	LOC567984	567984	0.342537	0
1787	ftr37	568045,ZFIN:ZDB-GENE-070912-486	0.212165	0.124989
1788	ftr39p	100005971,ZFIN:ZDB-GENEP-110922-1	1.30931	0.804062
1789	LOC100006950	100006950	0.209864	0
1790	LOC100006976	100006976	0.252782	0.166162
1791	LOC100536607	100536607	0	2.12838
1792	LOC100330060	100330060	3.81485	3.64622
1793	amdhd2	402981,ZFIN:ZDB-GENE-040426-1871	9.94888	11.9635
1794	nog5	100007184,ZFIN:ZDB-GENE-090618-2	0.209922	0
1795	LOC101885078	101885078	0.750685	0
1796	tufm	541378,ZFIN:ZDB-GENE-050320-73	70.8608	69.0381
1797	hspbp1	338155,ZFIN:ZDB-GENE-030219-55	2.81674	2.25421
1798	pglyrp6	571817,ZFIN:ZDB-GENE-071227-2	0.412681	0.989499
1799	ptger1b	564945,ZFIN:ZDB-GENE-100922-278	0.268445	0.373247
1800	farsa	692329,ZFIN:ZDB-GENE-050512-2	41.965	39.5858
1801	gcdhl	450003,ZFIN:ZDB-GENE-041010-117	8.7997	9.99373
1802	LOC101885376	101885376	3.33282	3.1438
1803	zgc:110249	553601,ZFIN:ZDB-GENE-050522-331	0.704404	0.780048
1804	LOC557514	557514	1.39017	1.12224
1805	LOC101885163	101885163	0.210213	0.091213
1806	LOC101885586	101885586	0.130636	0
1807	LOC792627	792627	0.362107	0
1808	LOC100537032	100537032	0.312319	0.252142
1809	LOC100332986	100332986	0	0.124448
1810	kdelr3	393613,ZFIN:ZDB-GENE-040426-1387	18.8103	15.7526
1811	LOC100537396	100537396	0.350355	0.410459
1812	LOC100537437	100537437	8.01532	7.40144
1813	LOC101885714	101885714	0	0.158044
1814	zgc:172090	565611,ZFIN:ZDB-GENE-080204-40	0.0446262	0
1815	zgc:112350	553715,ZFIN:ZDB-GENE-050522-359	65.5062	62.0612
1816	LOC101882144	101882144	0	0.46087
1817	LOC563036	563036	0.0433109	0.0227842
1818	LOC571647	571647	0	0.535461
1819	LOC101882242	101882242	0.923102	0
1820	si:dkey-167k11.5	571638,ZFIN:ZDB-GENE-091204-218	3.88679	2.4992
1821	si:ch73-308m11.1	100149441,ZFIN:ZDB-GENE-091204-76	1.00592	0.933144
1822	dicp1.1	100007383,ZFIN:ZDB-GENE-120305-1	0	0.269788
1823	LOC101883357	101883357	0	0.0683881
1824	dicp1.5-6	100884133,ZFIN:ZDB-GENE-120305-5	0.128965	0
1825	dicp1.7	100884151,ZFIN:ZDB-GENE-120306-2	0.146246	0.101389
1826	LOC100535743	100535743	0	0.20091
1827	dicp1.17	100884154,ZFIN:ZDB-GENE-120306-10	0.152738	0.00446453
1828	LOC100334447	100334447	0.0473295	0.0614343
1829	LOC100334508	100334508	0.210175	0.371004
1830	LOC100006932	100006932	0.0118162	0.0620839
1831	LOC101882641	101882641	0.094838	0.124124
1832	LOC101883417	101883417	0.980542	1.87573
1833	LOC100535033	100535033	0.019658	0
1834	zgc:172051	100007431,ZFIN:ZDB-GENE-080219-23	5.38491	6.50708
1835	zgc:172253	100007732,ZFIN:ZDB-GENE-080215-9	3.98892	5.05171
1836	LOC100007703	100007703	0.106798	0.200949
1837	si:ch1073-322p19.1	407660,ZFIN:ZDB-GENE-091204-224	4.70906	4.35007
1838	srebf2	100037309,ZFIN:ZDB-GENE-070410-8	16.3133	11.3936
1839	LOC100005990	100005990	3.01546	2.80525
1840	nol12	393260,ZFIN:ZDB-GENE-040426-1035	5.30665	5.87625
1841	ndufa6	393943,ZFIN:ZDB-GENE-040426-1124	0	398.166
1842	LOC100330920	100330920	0	11.5274
1843	LOC100536140	100536140	13.104	13.8444
1844	rrp7a	550241,ZFIN:ZDB-GENE-050417-38	23.4592	23.2362
1845	wbp2	325287,ZFIN:ZDB-GENE-030131-4012	103.67	114.766
1846	LOC100330660	100330660	25.7419	17.9926
1847	tcf20	100006417,ZFIN:ZDB-GENE-110411-97	6.14214	4.41256
1848	wbp11	402950,ZFIN:ZDB-GENE-040426-1829	0	20.2158
1849	LOC101884689	101884689	0.274453	0.283627
1850	zgc:73359	393810,ZFIN:ZDB-GENE-040426-1777	647.222	497.164
1851	zgc:65811	393524,ZFIN:ZDB-GENE-040426-1428	2.2999	2.22056
1852	LOC100334753	100334753	0.038617	0.0433108
1853	LOC101885041	101885041	2.17764	2.25859
1854	mgp	402937,ZFIN:ZDB-GENE-060928-1	0.844579	0.590134
1855	LOC101884380	101884380	0.0181392	0.142961
1856	LOC101884307	101884307	247.882	0
1857	LOC101884236	101884236	0	0.154558
1858	LOC792433	792433	0.284146	0
1859	zgc:92184	436616,ZFIN:ZDB-GENE-040718-33	0	1.72496
1860	LOC101882346	101882346	0.251985	0.333523
1861	LOC100148920	100148920	0.121897	0.0684716
1862	LOC101883781	101883781	0.04016	0.0521735
1863	LOC100334093	100334093	0.0309185	0.0550202
1864	LOC100148676	100148676	0.249559	0.229996
1865	sox10	140616,ZFIN:ZDB-GENE-011207-1	9.60787	7.6394
1866	polr2f	436817,ZFIN:ZDB-GENE-040718-279	28.2815	28.8274
1867	LOC100004932	100004932	0.240477	0.239527
1868	LOC100005182	100005182	0.0200967	0.0586748
1869	LOC569612	569612	0.111921	0
1870	LOC100331822	100331822	0.30514	0.327112
1871	LOC100005864	100005864	0.0196949	0.103162
1872	LOC100005907	100005907	0.0308885	0.201365
1873	zgc:165583	100073338,ZFIN:ZDB-GENE-070615-30	0	0.0455566
1874	si:ch211-254c8.3	100006139,ZFIN:ZDB-GENE-100922-130	0	0.12381
1875	LOC100534780	100534780	0.529943	0.379735
1876	LOC566574	566574	0.173446	0.0903233
1877	LOC570473	570473	0.0541624	0.066741
1878	si:dkey-217f16.5	100001019,ZFIN:ZDB-GENE-111011-1	0	0.919867
1879	LOC101883367	101883367	68.1813	0
1880	LOC792450	792450	0.137331	0.130684
1881	tmem184b	792833,ZFIN:ZDB-GENE-070705-124	0	1.0078
1882	LOC793145	793145	1.63118	1.22154
1883	zgc:153257	768194,ZFIN:ZDB-GENE-061013-283	1.37598	1.02628
1884	plbd1	569736,ZFIN:ZDB-GENE-050411-22	1.72496	1.26057
1885	art4	555597,ZFIN:ZDB-GENE-070725-5	0.289318	0.209463
1886	LOC100007727	100007727	0.0230971	0.0270505
1887	LOC101884548	101884548	0.324684	0
1888	LOC572052	572052	4.1833	4.174
1889	LOC100007686	100007686	0.912803	0
1890	si:ch211-131e11.19	100000683,ZFIN:ZDB-GENE-070912-53	0.519245	0.60733
1891	LOC565191	565191	0.25294	0.15923
1892	LOC100000205	100000205	0.197397	0.0910715
1893	zgc:162198	325787,ZFIN:ZDB-GENE-030131-4512	1.04023	1.18587
1894	LOC100150861	100150861	0.130961	0.038982
1895	LOC100003994	100003994	0.673977	0.631078
1896	rangap1a	767677,ZFIN:ZDB-GENE-060929-492	18.1467	16.1371
1897	LOC571488	571488	0.0311326	0.0192228
1898	slc25a38a	767662,ZFIN:ZDB-GENE-060929-320	0.669156	2.21831
1899	LOC100331639	100331639	55.2971	59.0447
1900	LOC101885874	101885874	1.42186	1.64314
1901	tefb	553686,ZFIN:ZDB-GENE-050522-224	9.5733	8.7402
1902	LOC100007655	100007655	0	4.93066
1903	csdc2b	557375,ZFIN:ZDB-GENE-110419-1	0	1.88794
1904	myh9b	561431,ZFIN:ZDB-GENE-030131-998	20.5119	17.5323
1905	LOC101886256	101886256	0.118056	0.132656
1906	txn2	402938,ZFIN:ZDB-GENE-040426-1795	44.8334	42.7023
1907	LOC101886875	101886875	0.424854	0.704056
1908	LOC793369	793369	0.293956	0.205307
1909	trim35-7	553726,ZFIN:ZDB-GENE-050522-333	0.567611	0.23558
1910	LOC100535144	100535144	3.72662	3.27966
1911	si:ch211-106h11.3	497580,ZFIN:ZDB-GENE-050208-296	1.93905	2.32552
1912	ddx39b	406249,ZFIN:ZDB-GENE-040426-2902	108.822	95.761
1913	si:ch211-106h11.1	559987,ZFIN:ZDB-GENE-061009-2	0.624855	0.588482
1914	zgc:162290	100007897,ZFIN:ZDB-GENE-070424-87	0.949567	0
1915	LOC100331840	100331840	0	0.257305
1916	evplb	793139,ZFIN:ZDB-GENE-030131-212	28.0361	19.1776
1917	LOC101885756	101885756	0.406642	0.312006
1918	LOC568650	568650	21.7652	15.9899
1919	mcoln1b	795916,ZFIN:ZDB-GENE-130514-1	0	0.657926
1920	LOC100333474	100333474	0	0.136025
1921	LOC100333266	100333266	0	0.335972
1922	cygb1	246090,ZFIN:ZDB-GENE-020513-1	25.8895	22.4516
1923	LOC101882642	101882642	0.115831	0.161413
1924	LOC100334661	100334661	0.965875	0.633544
1925	nup85	445231,ZFIN:ZDB-GENE-040801-145	17.8334	12.0559
1926	sumo2b	445027,ZFIN:ZDB-GENE-040801-7	96.3771	96.6342
1927	LOC558300	558300	0.129564	0.141282
1928	LOC100334219	100334219	0	0.399601
1929	LOC101882940	101882940	0.105686	0.0579106
1930	LOC100536296	100536296	0.145093	0.139624
1931	LOC101883013	101883013	1.80648	1.35081
1932	LOC100331368	100331368	0.197864	0.115054
1933	LOC100329304	100329304	1.29078	0.581438
1934	LOC100536746	100536746	0.113124	0.0730191
1935	LOC101882201	101882201	0.487791	0.635016
1936	LOC101882267	101882267	0	0.558349
1937	LOC101882331	101882331	0	0.629012
1938	LOC100329580	100329580	0.589297	0.379509
1939	LOC101882402	101882402	0.328379	0.427892
1940	LOC100334779	100334779	0.790457	0
1941	LOC797319	797319	0.446504	0.48911
1942	LOC101882703	101882703	0.426769	0.158559
1943	LOC101884528	101884528	0.573047	0.650442
1944	LOC100330312	100330312	1.24029	1.90538
1945	LOC101883514	101883514	0.967708	1.29861
1946	LOC101883263	101883263	0.858947	0.83494
1947	LOC101884089	101884089	0.236833	0.247722
1948	LOC101884138	101884138	0	0.152559
1949	zgc:173577	792293,ZFIN:ZDB-GENE-071004-55	0.371708	0.224331
1950	zgc:113102	503754,ZFIN:ZDB-GENE-050306-35	0.35483	0.432268
1951	LOC100334237	100334237	0.24096	0.208694
1952	trim35-24	557392,ZFIN:ZDB-GENE-060421-8366	0.0383609	0.104076
1953	trim35-25	561511,ZFIN:ZDB-GENE-060503-484	0.189198	0.0812446
1954	si:ch211-175l6.9	561642,ZFIN:ZDB-GENE-060503-768	7.37383	5.33063
1955	LOC560758	560758	24.0312	0
1956	hook2	394086,ZFIN:ZDB-GENE-040426-1636	2.95309	0
1957	junbb	336038,ZFIN:ZDB-GENE-040426-2666	11.9705	23.8483
1958	LOC100331003	100331003	0.270439	0.481233
1959	LOC100538208	100538208	0.440452	0
1960	zgc:113443	777726,ZFIN:ZDB-GENE-050913-134	0.561229	0.790889
1961	LOC100538333	100538333	1.17096	1.17501
1962	LOC100334938	100334938	0.43238	0.528905
1963	zgc:158517	798338,ZFIN:ZDB-GENE-070112-222	0.543516	0.560993
1964	zgc:173517	798270,ZFIN:ZDB-GENE-071004-104	0.267666	0.353797
1965	LOC100334873	100334873	0.0989876	0.162723
1966	LOC100534733	100534733	0.290895	0.364938
1967	LOC100332478	100332478	0.0538606	0.208812
1968	zgc:113250	541547,ZFIN:ZDB-GENE-050327-87	0.0897677	0.083102
1969	rbfox3l	559412,ZFIN:ZDB-GENE-091204-46	0	0.220526
1970	LOC101882618	101882618	0.637982	0.474622
1971	sim2	114450,ZFIN:ZDB-GENE-010803-1	1.39374	1.22569
1972	LOC100535316	100535316	0.562598	0.59081
1973	trap1	571959,ZFIN:ZDB-GENE-030131-4257	11.032	9.98297
1974	LOC101884291	101884291	4.38745	4.05371
1975	LOC101884360	101884360	0.0365285	0.0639662
1976	LOC101884433	101884433	0.108823	0.0892773
1977	crebbpb	567111,ZFIN:ZDB-GENE-050302-102	3.67017	2.97763
1978	LOC101884569	101884569	6.57103	7.35768
1979	LOC101884624	101884624	0	0.341149
1980	LOC100333416	100333416	2.03451	1.80893
1981	rnps1	327020,ZFIN:ZDB-GENE-030131-5228	76.8095	64.8874
1982	LOC798482	798482	0.163246	0.278267
1983	cbx2	327291,ZFIN:ZDB-GENE-030131-5502	9.57218	7.27057
1984	LOC101883776	101883776	0	0.104102
1985	nog1	30174,ZFIN:ZDB-GENE-991206-8	2.55987	3.10352
1986	pctp	566726,ZFIN:ZDB-GENE-081022-182	0	1.7178
1987	LOC100334742	100334742	2.90352	2.68906
1988	LOC100333967	100333967	0.192682	0
1989	tfap4	100318080,ZFIN:ZDB-GENE-090810-1	9.52534	7.36448
1990	srl	449670,ZFIN:ZDB-GENE-061110-91	0	100.274
1991	zgc:165627	571489,ZFIN:ZDB-GENE-070615-39	0.401245	0.578206
1992	elac2	492652,ZFIN:ZDB-GENE-041111-227	4.32188	4.14075
1993	map2k4a	403052,ZFIN:ZDB-GENE-060512-98	3.00839	0
1994	LOC100536710	100536710	2.96647	2.96695
1995	mmd	641478,ZFIN:ZDB-GENE-051120-39	3.81778	3.13423
1996	si:ch211-262e15.1	798356,ZFIN:ZDB-GENE-030131-5310	17.0259	15.107
1997	pdgfab	767790,ZFIN:ZDB-GENE-060929-124	2.953	0
1998	zgc:153477	767789,ZFIN:ZDB-GENE-060929-1206	4.58444	4.01131
[truncated: 16,501 more rows]

## Sheet: Table S3
Table S3. Genes regulated by lead treatment
Up-regulated genes
Gene symbol	NCBI official full name	Locus	FPKM-Control	FPKM-Lead	Fold change	log2(fold_change)	p_value	q_value
lepa	leptin a	NC_007129.5:10137807-10138401	0	1.29434	#DIV/0!	1.79769e+308	5e-05	0.0195264
LOC101886858	unknown	NC_007129.5:8354490-8355946	0	1.2851	#DIV/0!	1.79769e+308	0.0019	0.370285
lepb	leptin b	NC_007115.5:18100060-18102016	0	2.96647	#DIV/0!	1.79769e+308	5e-05	0.0195264
LOC558816	unknown	NC_007114.5:32266432-32268064	1.76392	147.045	83.3626	6.38133	5e-05	0.0195264
LOC100005016	unknown	NC_007112.5:54343345-54350594	1.67201	121.217	72.4978	6.17987	5e-05	0.0195264
zgc:194125	ferritin, heavy polypeptide-like 29	NC_007114.5:32262322-32263438	4.17642	251.549	60.2308	5.91242	5e-05	0.0195264
LOC100006428	unknown	NC_007114.5:32271855-32273291	2.38125	83.0358	34.8707	5.01841	5e-05	0.0195264
LOC100331428	unknown	NC_007112.5:56535669-56572026	0.0683492	0.426879	6.24556	4.93494	0.00555	0.760754
slc2a9l1	solute carrier family 2 member 9, like 1	NC_007122.5:19910678-19921784	0.144312	2.81878	19.5325	4.28781	0.00595	0.799695
zgc:173594	unknown	NC_007114.5:32276513-32278059	10.6686	192.687	18.0611	4.17482	5e-05	0.0195264
zgc:198419	ferritin, heavy polypeptide-like 28	NC_007114.5:32242150-32243650	23.6371	305.345	12.918	3.69131	5e-05	0.0195264
zgc:153317	unknown	NC_007129.5:4912759-4915269	0.873783	10.7017	12.2475	3.61442	0.0002	0.0678623
si:ch211-122l24.4	chemokine (C-C motif) ligand 34a, duplicate 4	NC_007113.5:39984602-39985381	0.787308	8.46431	10.751	3.42639	0.00465	0.692415
LOC100536946	unknown	NC_007133.5:11207507-11208470	0.851669	8.72749	10.2475	3.3572	0.0005	0.136171
zgc:173593	ferritin, heavy polypeptide-like 30	NC_007114.5:32248952-32250440	10.1109	93.6825	9.2655	3.21187	5e-05	0.0195264
zgc:109934	ferritin, heavy polypeptide-like 31	NC_007114.5:32255645-32257330	25.8139	237.502	9.20055	3.20172	5e-05	0.0195264
zgc:123284	unknown	NC_007114.5:50257943-50260625	1.18885	9.76274	8.21192	3.03772	5e-05	0.0195264
mt2	metallothionein 2	NC_007129.5:17193803-17195114	73.6851	603.073	8.18446	3.03289	5e-05	0.0195264
LOC566996	unknown	NC_007118.5:25533768-25542095	3.38614	27.2058	8.03446	3.0062	5e-05	0.0195264
LOC100001838	unknown	NC_007128.5:21825161-21831740	0.452669	2.85502	6.30708	2.65697	5e-05	0.0195264
LOC100538070	unknown	NC_007112.5:59878343-59879903	0.623148	3.84014	6.16248	2.62351	0.00255	0.45111
ctssb.1	cathepsin S, ortholog2, tandem duplicate 1	NC_007127.5:31769417-31773725	2.93538	16.3266	5.56201	2.4756	5e-05	0.0195264
slc2a11l	solute carrier family 2 member 11, like	NC_007121.5:17516164-17531725	0.718669	3.5141	4.88973	2.28975	5e-05	0.0195264
tcap	titin-cap (telethonin)	NC_007114.5:21453655-21455541	8.97846	43.7317	4.87074	2.28414	5e-05	0.0195264
plaua	plasminogen activator, urokinase a	NC_007124.5:25521146-25529069	0.20166	0.860134	4.26527	2.09264	0.0073	0.878462
txn	thioredoxin	NC_007118.5:25524321-25531595	54.1045	220.592	4.07715	2.02756	5e-05	0.0195264
prdx1	peroxiredoxin 1	NC_007113.5:5749020-5758079	47.7893	189.495	3.96522	1.9874	5e-05	0.0195264
vtg7	vitellogenin 7	NC_007133.5:25323696-25330515	0.25615	0.994826	3.88376	1.95745	0.00085	0.209444
zgc:136254	unknown	NC_007121.5:7073858-7075296	0.684517	2.62377	3.83302	1.93849	0.007	0.867581
zgc:195356	unknown	NC_007118.5:38017521-38022108	1.96213	7.45646	3.80019	1.92607	0.00195	0.370285
si:ch1073-110a20.1	unknown	NC_007112.5:59886114-59887435	1.25386	4.63935	3.70005	1.88754	0.00125	0.278199
LOC100003043	unknown	NC_007133.5:39746091-39755675	0.974644	3.56416	3.65688	1.87061	0.00205	0.385735
zgc:153911	unknown	NC_007124.5:36375960-36378560	0.580676	2.08318	3.58751	1.84298	0.00215	0.397328
sult1st5	sulfotransferase family 1, cytosolic sulfotransferase 5	NC_007134.5:24776415-24781150	2.67078	9.43426	3.5324	1.82065	5e-05	0.0195264
timp2b	TIMP metallopeptidase inhibitor 2b	NC_007114.5:58446852-58480406	4.19271	14.8029	3.53063	1.81992	5e-05	0.0195264
rrad	Ras-related associated with diabetes	NC_007118.5:45948134-45951101	2.0154	7.07641	3.51117	1.81195	5e-05	0.0195264
slc25a38a	solute carrier family 25 member 38a	NC_007114.5:5241002-5260577	0.72664	2.53991	3.49542	1.80546	0.0027	0.469618
LOC101883379	unknown	NC_007119.5:55871235-55895866	0.315161	1.1012	3.49409	1.80492	0.0051	0.743379
LOC100331249	unknown	NC_007116.5:17615958-17625698	0.350167	1.19144	3.40249	1.76659	0.00405	0.633297
ponzr4	plac8 onzin related protein 4	NC_007118.5:23836346-23864078	2.28753	7.68815	3.3609	1.74885	0.00465	0.692415
LOC795192	unknown	NC_007124.5:46404865-46411346	1.84433	6.16775	3.34417	1.74165	5e-05	0.0195264
sst6	somatostatin 6	NC_007134.5:29618624-29619717	1.76085	5.84553	3.31972	1.73106	0.0066	0.843252
cyp24a1	cytochrome P450, family 24, subfamily A, polypeptide 1	NC_007117.5:55692361-55705674	1.0814	3.5293	3.26364	1.70648	0.00025	0.0796077
slc13a3	solute carrier family 13 member 3	NC_007119.5:29515178-29542341	2.42743	7.68651	3.16652	1.6629	5e-05	0.0195264
zgc:101684	thiopurine S-methyltransferase, tandem duplicate 2	NC_007130.5:49205339-49215759	4.63016	14.6155	3.15659	1.65836	5e-05	0.0195264
serpine1	serpin peptidase inhibitor, clade E (nexin, plasminogen activator inhibitor type 1), member 1	NC_007118.5:27391453-27395877	2.76679	8.59003	3.10469	1.63445	5e-05	0.0195264
oat	ornithine aminotransferase	NC_007132.5:27873097-27888716	2.09893	6.4274	3.06223	1.61458	5e-05	0.0195264
hbz	hemoglobin zeta	NC_007123.5:21704811-21706037	56.5696	173.017	3.05848	1.61281	5e-05	0.0195264
ponzr3	plac8 onzin related protein 3	NC_007118.5:23836346-23864078	4.58272	13.8898	3.03091	1.59975	0.0021	0.391584
zgc:163022	unknown	NC_007135.5:30741143-30760481	4.33208	12.8388	2.96366	1.56738	5e-05	0.0195264
sqrdl	sulfide quinone oxidoreductase	NC_007136.5:33451864-33474004	19.5859	57.9063	2.95653	1.5639	5e-05	0.0195264
LOC101885394	unknown	NC_007115.5:43892612-43906464	307.484	907.731	2.95212	1.56175	5e-05	0.0195264
gsto1	glutathione S-transferase omega 1	NC_007124.5:25604394-25612941	4.9291	14.4625	2.93411	1.55292	5e-05	0.0195264
tgm2l	transglutaminase 2, like	NC_007129.5:18584709-18630813	0.561194	1.62976	2.90409	1.53809	0.00185	0.364679
zgc:92161	unknown	NC_007114.5:50203941-50218502	0.892079	2.56113	2.87097	1.52154	0.0014	0.301846
socs3b	suppressor of cytokine signaling 3b	NC_007123.5:37046022-37065349	7.41901	21.1691	2.85336	1.51266	5e-05	0.0195264
zgc:158463	unknown	NC_007116.5:1191907-1193119	2577.8	7309.18	2.83543	1.50357	5e-05	0.0195264
trpv6	transient receptor potential cation channel, subfamily V, member 6	NC_007127.5:14031038-14069830	3.42052	9.64578	2.81997	1.49568	5e-05	0.0195264
LOC563265	unknown	NC_007125.5:30638913-30643733	23.6318	66.0295	2.7941	1.48238	5e-05	0.0195264
hspb9	heat shock protein, alpha-crystallin-related, 9	NC_007114.5:33437531-33438190	26.3596	73.3575	2.78295	1.47661	5e-05	0.0195264
gstp1	glutathione S-transferase pi 1	NC_007115.5:29632326-29639067	643.948	1784.59	2.77133	1.47057	5e-05	0.0195264
cbx7a	chromobox homolog 7a	NC_007114.5:25087411-25095884	3.11444	8.62752	2.77017	1.46997	5e-05	0.0195264
zgc:123218	synaptosome associated protein 23.2	NC_007128.5:33639333-33646812	3.04048	8.37734	2.75527	1.46219	0.00095	0.228641
s100z	S100 calcium binding protein Z	NC_007132.5:7136707-7174891	8.76618	24.051	2.74361	1.45607	0.0004	0.113414
dao.1	D-amino-acid oxidase, tandem duplicate 1	NC_007116.5:21971204-21978705	8.26216	22.6021	2.73562	1.45187	5e-05	0.0195264
zgc:66313	unknown	NC_007128.5:43910292-43933554	0.574445	1.55479	2.7066	1.43648	0.0076	0.883735
LOC100330801	unknown	NC_007136.5:38415464-38430305	0.569943	1.53428	2.69199	1.42868	0.00695	0.867581
zgc:158614	apoptosis inducing factor mitochondria associated 4	NC_007126.5:24769828-24779600	6.03022	16.2152	2.68899	1.42706	5e-05	0.0195264
si:ch211-117m20.5	transcobalamin beta b	NC_007116.5:32253548-32254768	214.985	575.347	2.67622	1.4202	5e-05	0.0195264
si:ch211-225b11.1	unknown	NC_007116.5:22570098-22597904	1.21801	3.22935	2.65133	1.40672	5e-05	0.0195264
LOC101884657	unknown	NC_007131.5:55778833-55783632	1063.57	2811.3	2.64327	1.40232	5e-05	0.0195264
LOC100151027	unknown	NC_007128.5:23292589-23299744	0.693439	1.80288	2.59991	1.37846	0.0084	0.934748
il8l1	chemokine (C-X-C motif) ligand 8b, duplicate 1	NC_007118.5:8658773-8664722	3.10371	8.0259	2.58591	1.37067	0.00245	0.440957
abcb6a	ATP-binding cassette, sub-family B (MDR/TAP), member 6a	NC_007112.5:4998796-5022316	1.12933	2.91263	2.57908	1.36686	0.00025	0.0796077
gsr	glutathione reductase	NC_007125.5:40349420-40369584	17.6587	45.556	2.5798	1.36686	5e-05	0.0195264
socs3a	suppressor of cytokine signaling 3a	NC_007114.5:58237024-58239847	5.30622	13.6342	2.56948	1.36147	5e-05	0.0195264
si:dkey-228a15.1	unknown	NC_007130.5:44161937-44169321	1.19589	3.05774	2.55687	1.35437	0.00305	0.505031
rn7sk	RNA, 7SK small nuclear	NC_007124.5:697629-697951	62.4999	154.289	2.46863	1.30371	5e-05	0.0195264
tmprss13a	transmembrane serine protease 13a	NC_007126.5:13101818-13136213	2.65079	6.30158	2.37725	1.24929	0.0003	0.0913147
cbr1l	carbonyl reductase 1-like	NC_007132.5:20520409-20528388	32.9124	77.9654	2.36888	1.2442	5e-05	0.0195264
adam8a	ADAM metallopeptidase domain 8a	NC_007124.5:24895370-24903526	1.0279	2.43104	2.36505	1.24188	0.00155	0.32406
zgc:109981	thiopurine S-methyltransferase, tandem duplicate 1	NC_007130.5:49196452-49204828	8.8576	20.6027	2.32599	1.21784	0.00015	0.0544684
hpx	hemopexin a	NC_007120.5:33874232-33908877	3.70486	8.55811	2.30997	1.20787	0.00865	0.947289
LOC100538028	unknown	NC_007112.5:59873602-59876082	2.88716	6.50302	2.25239	1.17146	0.00525	0.754615
s100t	S100 calcium binding protein T	NC_007127.5:24862111-24863680	64.3964	143.806	2.23314	1.15907	0.0001	0.0383296
LOC100536039	unknown	NC_007131.5:23068855-23070816	5.74442	12.8032	2.22881	1.15627	0.0091	0.980999
si:dkey-251i10.2	unknown	NC_007116.5:70459295-70468025	67.3815	148.849	2.20905	1.14343	0.00025	0.0796077
zgc:193725	unknown	NC_007128.5:43066448-43067255	15.6875	34.261	2.18397	1.12695	0.00085	0.209444
pfkfb3	6-phosphofructo-2-kinase/fructose-2,6-biphosphatase 3	NC_007115.5:24560156-24572595	2.45063	5.30974	2.16668	1.11549	0.00035	0.10499
ethe1	ETHE1 persulfide dioxygenase	NC_007127.5:57828294-57846930	21.2838	45.8826	2.15575	1.10819	0.00015	0.0383296
fos	v-fos FBJ murine osteosarcoma viral oncogene homolog Ab	NC_007131.5:46803307-46805421	4.43102	9.55044	2.15536	1.10793	0.0007	0.1834
angptl5	angiopoietin-like 5	NC_007132.5:21935832-21947697	2.02658	4.35944	2.15113	1.10509	0.00505	0.741311
igfbp1a	insulin-like growth factor binding protein 1a	NC_007131.5:7029614-7033442	8.73039	18.7171	2.1439	1.10024	0.0002	0.0678623
LOC100537878	unknown	NC_007122.5:37318319-37330605	2.72002	5.82308	2.14082	1.09816	0.0017	0.344967
atf3	activating transcription factor 3	NC_007131.5:37819285-37825345	1.33048	2.83966	2.13431	1.09377	0.00455	0.687415
LOC101883372	unknown	NC_007130.5:45011295-45020477	4.87075	10.3047	2.11563	1.08109	0.0055	0.760754
zgc:154075	unknown	NC_007134.5:21091916-21103140	1.75602	3.6989	2.10641	1.07479	0.006	0.801213
junbb	JunB proto-oncogene, AP-1 transcription factor subunit b	NC_007114.5:8434975-8436626	12.9991	27.3059	2.1006	1.0708	0.0002	0.0678623
clu	clusterin	NC_007131.5:39285316-39298593	17.6834	37.0631	2.09593	1.06759	0.0003	0.0913147
LOC100332237	unknown	NC_007128.5:507428-524299	5.02521	10.4784	2.08517	1.06016	0.0003	0.0913147
pir	pirin	NC_007122.5:30794452-30813403	4.66897	9.72823	2.08359	1.05907	0.00135	0.297259
c7a	complement component 7a	NC_007119.5:32720928-32747041	2.21337	4.60696	2.08142	1.05757	0.0016	0.327889
zgc:113516	unknown	NC_007133.5:42215461-42223381	5.35122	11.1284	2.0796	1.05631	0.0011	0.252976
gsto2	glutathione S-transferase omega 2	NC_007124.5:25620841-25626651	110.481	229.564	2.07786	1.0551	0.0004	0.113414
pgd	phosphogluconate dehydrogenase	NC_007134.5:29624332-29637377	54.5409	113.24	2.07624	1.05398	0.00025	0.0796077
lgals1l1	lectin, galactoside-binding, soluble, 1 (galectin 1)-like 1	NC_007114.5:29090748-29111363	84.0742	171.631	2.04142	1.02958	0.00425	0.646812
LOC101887113	unknown	NC_007124.5:5157619-5164141	3.65867	7.46203	2.03955	1.02825	0.0076	0.883735
hspb11	heat shock protein, alpha-crystallin-related, b11	NC_007132.5:19211829-19212753	14.3186	29.1425	2.03529	1.02523	0.0007	0.1834
g6pca.1	glucose-6-phosphatase a, catalytic subunit, tandem duplicate 1	NC_007123.5:6706985-6717553	7.09341	14.4348	2.03496	1.025	0.00075	0.191648
wu:fb18f06	unknown	NC_007126.5:45650594-45661032	89.6633	182.017	2.03001	1.02149	0.0005	0.136171
slc30a10	solute carrier family 30 member 10	NC_007124.5:53633586-53641068	4.13613	8.39563	2.02983	1.02136	0.0012	0.269974
LOC100005358	unknown	NC_007125.5:9098948-9118486	1.89004	3.83413	2.0286	1.02048	0.0072	0.871495
LOC100001880	unknown	NC_007126.5:12365809-12372257	1.42156	2.87438	2.02199	1.01578	0.0014	0.301846
LOC100535657	unknown	NC_007125.5:13298648-13306961	11.6715	23.4347	2.00786	1.00566	0.0016	0.327889
osgn1	oxidative stress induced growth inhibitor 1	NC_007117.5:50646683-50655992	4.70937	9.45152	2.00696	1.00501	0.0018	0.358235
tmed1a	transmembrane p24 trafficking protein 1a	NC_007114.5:48412697-48423826	3.4173	6.85201	2.00509	1.00367	0.007	0.867581
Down-regulated genes
Gene symbol	NCBI official full name	Locus	FPKM-Control	FPKM-Lead	Fold change	log2(fold_change)	p_value	q_value
LOC101885051	unknown	NC_007115.5:39079850-39080424	8.24522	0	#DIV/0!	-1.79769e+308	0.00555	0.760754
LOC101882172	unknown	NC_007135.5:96247-97115	3.78194	0	#DIV/0!	-1.79769e+308	0.00305	0.505031
mib2	mindbomb E3 ubiquitin protein ligase 2	NC_007119.5:55615063-55618263	1.72386	0	#DIV/0!	-1.79769e+308	0.00895	0.96988
LOC101886244	unknown	NC_007134.5:45804223-45814795	0.945408	0	#DIV/0!	-1.79769e+308	0.00105	0.246965
si:ch211-205a14.3	unknown	NC_007112.5:37844660-37846408	0.914616	0	#DIV/0!	-1.79769e+308	0.00305	0.505031
LOC101883483	unknown	NC_007136.5:1494008-1498523	0.517845	0	#DIV/0!	-1.79769e+308	0.0004	0.113414
zgc:193598	osteoglycin, paralog b	NC_007134.5:19967869-19976670	0.452249	0	#DIV/0!	-1.79769e+308	0.00045	0.125866
cyp51	cytochrome P450, family 51	NC_007130.5:577360-595879	14.7249	7.0944	-2.07557	-1.0535	0.0008	0.201932
cyp2k18	cytochrome P450, family 2, subfamily K, polypeptide 18	NC_007114.5:12551668-12556868	6.58378	3.10203	-2.12241	-1.0857	0.00065	0.174723
LOC101882496	unknown	NC_007127.5:2090389-2101552	3.17813	1.49221	-2.12981	-1.09072	0.0076	0.883735
msmo1	methylsterol monooxygenase 1	NC_007112.5:19697854-19710041	21.2744	9.89344	-2.15035	-1.10458	0.0002	0.0678623
mlxip	MLX interacting protein	NC_007116.5:70314488-70346161	1.51389	0.700019	-2.16264	-1.1128	0.00545	0.760754
stxbp5b	syntaxin binding protein 5b (tomosyn)	NC_007128.5:7070793-7190289	1.01455	0.468917	-2.1636	-1.11343	0.0078	0.901924
stc1l	stanniocalcin 1, like	NC_007121.5:44043229-44050187	8.88959	4.06421	-2.18729	-1.12914	0.0015	0.316806
cplx3b	complexin 3b	NC_007129.5:5071389-5086440	7.60456	3.419	-2.22421	-1.15329	0.0062	0.817373
LOC100329477	unknown	NC_007119.5:28892-54070	0.954195	0.420311	-2.27021	-1.18283	0.0072	0.871495
grb10a	growth factor receptor-bound protein 10a	NC_007113.5:44321000-44344400	6.63225	2.91816	-2.27275	-1.18444	0.00375	0.597058
nfixb	nuclear factor I/Xb	NC_007114.5:14373056-14668850	3.1814	1.34394	-2.36722	-1.24319	5e-05	0.0195264
LOC101885959	unknown	NC_007129.5:41786905-41894267	3.48339	1.46634	-2.37557	-1.24827	0.00485	0.339511
LOC101886091	syncollin	NC_007132.5:24496621-24497290	126.491	52.8909	-2.39155	-1.25795	5e-05	0.0195264
sqlea	squalene epoxidase a	NC_007127.5:46192800-46205093	2.4349	0.965273	-2.5225	-1.33486	0.00235	0.426669
si:ch211-284o19.8	unknown	NC_007113.5:37589540-37603087	2.59139	1.00053	-2.59002	-1.37296	0.0052	0.752655
LOC795448	unknown	NC_007120.5:57751402-57772726	0.482033	0.181473	-2.65622	-1.40938	0.0041	0.633297
helt	helt bHLH transcription factor	NC_007112.5:16335286-16336940	5.83846	2.19717	-2.65726	-1.40994	0.00195	0.370285
LOC795531	unknown	NC_007112.5:661516-679447	3.66538	1.37062	-2.67425	-1.41914	0.001	0.237908
gck	glucokinase (hexokinase 4)	NC_007119.5:42670731-42683234	6.36395	2.37204	-2.6829	-1.4238	5e-05	0.0195264
fads2	fatty acid desaturase 2	NC_007136.5:4189669-4205191	12.496	4.54521	-2.74927	-1.45905	5e-05	0.164235
LOC100003647	unknown	NC_007113.5:51633236-51654294	17.758	5.91659	-3.00139	-1.58563	0.0004	0.113414
zgc:174917	unknown	NC_007125.5:11703538-11705974	4.7025	1.45658	-3.22845	-1.69084	0.00015	0.0544684
LOC100538305	unknown	NC_007133.5:4162618-4189026	3.34595	1.01201	-3.30624	-1.7252	0.00995	0.998031
LOC101882808	unknown	NC_007115.5:55649935-55655440	16.1244	4.74098	-3.40107	-1.76599	0.00795	0.914162
trps1	trichorhinophalangeal syndrome I	NC_007130.5:47455565-47548844	1.02951	0.289076	-3.56138	-1.83243	0.0055	0.760754
si:ch211-240l19.8	unknown	NC_007115.5:7210119-7210735	9.20801	2.08193	-4.42282	-2.14497	0.0012	0.269974
zgc:92590	unknown	NC_007127.5:27366002-27374493	21.8725	3.04361	-7.18637	-2.84526	5e-05	0.0126211

## Sheet: Table S4
Table S4. Enriched GO terms for lead-regulated genes
Up-regulated genes
GO-ID	Description	p-value	corrrected p-value	x	X	n	N	Genes
GO:0006826	iron ion transport	4.57312e-13	1.66124e-10	7	16	88	18614	zgc:198419, zgc:173593, zgc:109934, zgc:194125, LOC558816, LOC100006428, zgc:173594
GO:0008199	ferric iron binding	7.7447e-13	1.66124e-10	7	17	88	18614	zgc:198419, zgc:173593, zgc:109934, zgc:194125, LOC558816, LOC100006428, zgc:173594
GO:0006879	cellular iron ion homeostasis	1.99133e-12	1.70856e-10	7	19	88	18614	zgc:198419, zgc:173593, zgc:109934, zgc:194125, LOC558816, LOC100006428, zgc:173594
GO:0055072	iron ion homeostasis	1.99133e-12	1.70856e-10	7	19	88	18614	zgc:198419, zgc:173593, zgc:109934, zgc:194125, LOC558816, LOC100006428, zgc:173594
GO:0000041	transition metal ion transport	1.99133e-12	1.70856e-10	7	19	88	18614	zgc:198419, zgc:173593, zgc:109934, zgc:194125, LOC558816, LOC100006428, zgc:173594
GO:0030001	metal ion transport	4.54805e-11	3.25185e-09	9	71	88	18614	slc13a3, trpv6, zgc:198419, zgc:173593, zgc:109934, zgc:194125, LOC558816, LOC100006428, zgc:173594
GO:0006875	cellular metal ion homeostasis	3.09181e-10	1.81982e-08	7	36	88	18614	zgc:198419, zgc:173593, zgc:109934, zgc:194125, LOC558816, LOC100006428, zgc:173594
GO:0019725	cellular homeostasis	3.75763e-10	1.81982e-08	10	125	88	18614	txn, gsr, zgc:158614, zgc:198419, zgc:173593, zgc:109934, zgc:194125, LOC558816, LOC100006428, zgc:173594
GO:0016491	oxidoreductase activity	3.8178e-10	1.81982e-08	20	772	88	18614	dao.1, cyp24a1, txn, LOC566996, prdx1, gsr, zgc:158614, cbr1l, zgc:154075, pgd, sqrdl, zgc:198419, zgc:173593, zgc:109934, zgc:194125, LOC558816, LOC100006428, zgc:173594, zgc:92161, zgc:123284
GO:0030003	cellular cation homeostasis	5.63196e-10	2.41611e-08	7	39	88	18614	zgc:198419, zgc:173593, zgc:109934, zgc:194125, LOC558816, LOC100006428, zgc:173594
GO:0055065	metal ion homeostasis	8.16953e-10	3.18612e-08	7	41	88	18614	zgc:198419, zgc:173593, zgc:109934, zgc:194125, LOC558816, LOC100006428, zgc:173594
GO:0006873	cellular ion homeostasis	3.50713e-09	1.2538e-07	7	50	88	18614	zgc:198419, zgc:173593, zgc:109934, zgc:194125, LOC558816, LOC100006428, zgc:173594
GO:0055082	cellular chemical homeostasis	7.95884e-09	2.62642e-07	7	56	88	18614	zgc:198419, zgc:173593, zgc:109934, zgc:194125, LOC558816, LOC100006428, zgc:173594
GO:0055080	cation homeostasis	9.03854e-09	2.76967e-07	7	57	88	18614	zgc:198419, zgc:173593, zgc:109934, zgc:194125, LOC558816, LOC100006428, zgc:173594
GO:0042592	homeostatic process	1.88498e-08	5.39104e-07	10	187	88	18614	txn, gsr, zgc:158614, zgc:198419, zgc:173593, zgc:109934, zgc:194125, LOC558816, LOC100006428, zgc:173594
GO:0050801	ion homeostasis	4.75614e-08	1.27524e-06	7	72	88	18614	zgc:198419, zgc:173593, zgc:109934, zgc:194125, LOC558816, LOC100006428, zgc:173594
GO:0006812	cation transport	5.5538e-08	1.40152e-06	9	157	88	18614	slc13a3, trpv6, zgc:198419, zgc:173593, zgc:109934, zgc:194125, LOC558816, LOC100006428, zgc:173594
GO:0006811	ion transport	1.21695e-07	2.9004e-06	9	172	88	18614	slc13a3, trpv6, zgc:198419, zgc:173593, zgc:109934, zgc:194125, LOC558816, LOC100006428, zgc:173594
GO:0048878	chemical homeostasis	1.64465e-07	3.71345e-06	7	86	88	18614	zgc:198419, zgc:173593, zgc:109934, zgc:194125, LOC558816, LOC100006428, zgc:173594
GO:0005506	iron ion binding	1.80167e-06	3.86459e-05	9	237	88	18614	cyp24a1, hbz, zgc:198419, zgc:173593, zgc:109934, zgc:194125, LOC558816, LOC100006428, zgc:173594
GO:0065008	regulation of biological quality	5.39882e-06	0.00011029	10	346	88	18614	txn, gsr, zgc:158614, zgc:198419, zgc:173593, zgc:109934, zgc:194125, LOC558816, LOC100006428, zgc:173594
GO:0004364	glutathione transferase activity	1.19621e-05	0.000233261	3	10	88	18614	gsto1, gsto2, gstp1
GO:0008119	thiopurine S-methyltransferase activity	2.20976e-05	0.000412169	2	2	88	18614	zgc:109981, zgc:101684
GO:0016765	transferase activity, transferring alkyl or aryl (other than methyl) groups	0.000417025	0.00715615	3	31	88	18614	gsto1, gsto2, gstp1
GO:0008172	S-methyltransferase activity	0.000456952	0.0075397	2	7	88	18614	zgc:109981, zgc:101684
GO:0019203	carbohydrate phosphatase activity	0.0016662	0.0255286	2	13	88	18614	g6pca.1, pfkfb3
GO:0050308	sugar-phosphatase activity	0.0016662	0.0255286	2	13	88	18614	g6pca.1, pfkfb3
GO:0055114	oxidation-reduction process	0.00176286	0.0258358	5	183	88	18614	osgn1, cbr1l, pgd, zgc:92161, zgc:123284
GO:0006810	transport	0.0023954	0.0331492	12	992	88	18614	si:ch211-117m20.5, slc13a3, trpv6, slc25a38a, zgc:198419, zgc:173593, zgc:109934, zgc:194125, LOC558816, LOC100006428, zgc:173594, tmed1a
GO:0051234	establishment of localization	0.0026879	0.0358999	12	1006	88	18614	si:ch211-117m20.5, slc13a3, trpv6, slc25a38a, zgc:198419, zgc:173593, zgc:109934, zgc:194125, LOC558816, LOC100006428, zgc:173594, tmed1a
GO:0045454	cell redox homeostasis	0.00315746	0.0398398	3	62	88	18614	txn, gsr, zgc:158614
GO:0061072	iris morphogenesis	0.00472762	0.0491801	1	1	88	18614	abcb6a
GO:0004362	glutathione-disulfide reductase activity	0.00472762	0.0491801	1	1	88	18614	gsr
GO:0006805	xenobiotic metabolic process	0.00472762	0.0491801	1	1	88	18614	sult1st5
GO:0015038	glutathione disulfide oxidoreductase activity	0.00472762	0.0491801	1	1	88	18614	gsr
GO:0015037	peptide disulfide oxidoreductase activity	0.00472762	0.0491801	1	1	88	18614	gsr
GO:0071466	cellular response to xenobiotic stimulus	0.00472762	0.0491801	1	1	88	18614	gsr
Down-regulated genes
GO-ID	Description	p-value	corrrected p-value	x	X	n	N	Genes
GO:0006631	fatty acid metabolic process	2.40118e-05	0.00327749	3	53	20	18614	sqlea, fads2, msmo1
GO:0016705	oxidoreductase activity, acting on paired donors, with incorporation or reduction of molecular oxygen	2.96995e-05	0.00327749	4	171	20	18614	sqlea, cyp51, cyp2k18, fads2
GO:0032787	monocarboxylic acid metabolic process	3.66883e-05	0.00327749	3	61	20	18614	sqlea, fads2, msmo1
GO:0005506	iron ion binding	0.000105748	0.00708508	4	237	20	18614	cyp51, cyp2k18, fads2, msmo1
GO:0004497	monooxygenase activity	0.000317364	0.0170107	3	126	20	18614	sqlea, cyp51, cyp2k18
GO:0006633	fatty acid biosynthetic process	0.000500567	0.0206092	2	31	20	18614	fads2, msmo1
GO:0020037	heme binding	0.000549581	0.0206092	3	152	20	18614	cyp51, cyp2k18, fads2
GO:0046906	tetrapyrrole binding	0.000615201	0.0206092	3	158	20	18614	cyp51, cyp2k18, fads2
GO:0051156	glucose 6-phosphate metabolic process	0.00107446	0.0213736	1	1	20	18614	gck
GO:0004340	glucokinase activity	0.00107446	0.0213736	1	1	20	18614	gck
GO:0002090	regulation of receptor internalization	0.00107446	0.0213736	1	1	20	18614	mib2
GO:0051592	response to calcium ion	0.00107446	0.0213736	1	1	20	18614	stc1l
GO:0031623	receptor internalization	0.00107446	0.0213736	1	1	20	18614	mib2
GO:0016491	oxidoreductase activity	0.00111653	0.0213736	5	772	20	18614	sqlea, cyp51, cyp2k18, fads2, msmo1
GO:0044255	cellular lipid metabolic process	0.00149836	0.0267706	3	215	20	18614	sqlea, fads2, msmo1
GO:0004506	squalene monooxygenase activity	0.00214782	0.0338598	1	2	20	18614	sqlea
GO:0048259	regulation of receptor-mediated endocytosis	0.00214782	0.0338598	1	2	20	18614	mib2
GO:0051865	protein autoubiquitination	0.00322009	0.0372773	1	3	20	18614	mib2
GO:0016717	oxidoreductase activity, acting on paired donors, with oxidation of a pair of donors resulting in the reduction of molecular oxygen to two molecules of water	0.00322009	0.0372773	1	3	20	18614	fads2
GO:0030100	regulation of endocytosis	0.00322009	0.0372773	1	3	20	18614	mib2
GO:0043112	receptor metabolic process	0.00322009	0.0372773	1	3	20	18614	mib2
GO:0019752	carboxylic acid metabolic process	0.00330539	0.0372773	3	284	20	18614	sqlea, fads2, msmo1
GO:0043436	oxoacid metabolic process	0.00330539	0.0372773	3	284	20	18614	sqlea, fads2, msmo1
GO:0006082	organic acid metabolic process	0.00333827	0.0372773	3	285	20	18614	sqlea, fads2, msmo1
GO:0042180	cellular ketone metabolic process	0.00353978	0.0379465	3	291	20	18614	sqlea, fads2, msmo1
GO:0016053	organic acid biosynthetic process	0.00424129	0.0420987	2	91	20	18614	fads2, msmo1
GO:0046394	carboxylic acid biosynthetic process	0.00424129	0.0420987	2	91	20	18614	fads2, msmo1

## Sheet: Table S5
Table S5. Enriched pathways for lead-regulated genes
Up-regulated genes
Pathway ID	Pathway name	NO. of genes	p-value	corrrected p-value	x	y	n	N	Associated genes
980	Metabolism of xenobiotics by cytochrome P450	5	1.01547e-05	0.000812375	5	58	40	7821	ponzr4,gsto1,gsto2,cbr1l,gstp1
480	Glutathione metabolism	5	3.14722e-05	0.00125889	5	73	40	7821	gsto1,gsto2,gsr,pgd,gstp1
982	Drug metabolism - cytochrome P450	4	0.000190614	0.00508304	4	57	40	7821	ponzr4,gsto1,gsto2,gstp1
4610	Complement and coagulation cascades	4	0.00193363	0.034219	4	105	40	7821	LOC100331428,serpine1,c7a,plaua
4920	Adipocytokine signaling pathway	4	0.00221758	0.034219	4	109	40	7821	g6pca.1,socs3b,lepa,socs3a
500	Starch and sucrose metabolism	3	0.00256642	0.034219	3	54	40	7821	ponzr4,g6pca.1,zgc:66313
983	Drug metabolism - other enzymes	4	0.0034665	0.0396172	3	60	40	7821	ponzr4,zgc:109981,zgc:101684
4380	Osteoclast differentiation	4	0.00987024	0.0987024	4	166	40	7821	socs3b,fos,junbb,socs3a
5142	Chagas disease (American trypanosomiasis)	4	0.0137475	0.111032	4	183	40	7821	LOC100331428,il8l1,serpine1,fos
472	D-Arginine and D-ornithine metabolism	1	0.0152669	0.111032	1	3	40	7821	dao.1
311	Penicillin and cephalosporin biosynthesis	1	0.0152669	0.111032	1	3	40	7821	dao.1
4978	Mineral absorption	2	0.0210735	0.129911	2	44	40	7821	trpv6,zgc:194125
860	Porphyrin and chlorophyll metabolism	2	0.0219832	0.129911	2	45	40	7821	ponzr4,zgc:194125
5164	Influenza A	4	0.0234254	0.129911	4	215	40	7821	il8l1,socs3b,tmprss13a,socs3a
5133	Pertussis	3	0.0250967	0.129911	3	124	40	7821	LOC100331428,il8l1,fos
4145	Phagosome	4	0.0259822	0.129911	4	222	40	7821	LOC100331428,LOC100005358,ctssb.1,LOC100332237
5168	Herpes simplex infection	4	0.0295101	0.138871	4	231	40	7821	LOC100331428,socs3b,fos,socs3a
4973	Carbohydrate digestion and absorption	2	0.033015	0.146733	2	56	40	7821	g6pca.1,zgc:66313
5144	Malaria	2	0.0445442	0.178177	2	66	40	7821	il8l1,LOC100332237
4930	Type II diabetes mellitus	2	0.0445442	0.178177	2	66	40	7821	socs3b,socs3a
4630	Jak-STAT signaling pathway	3	0.0500668	0.190731	3	163	40	7821	socs3b,lepa,socs3a
4142	Lysosome	3	0.0595134	0.216412	3	175	40	7821	ctssb.1,zgc:193725,LOC100003043
4612	Antigen processing and presentation	2	0.0845976	0.276755	2	95	40	7821	LOC100005358,ctssb.1
5134	Legionellosis	2	0.0861262	0.276755	2	96	40	7821	LOC100331428,il8l1
4910	Insulin signaling pathway	3	0.0864859	0.276755	3	205	40	7821	g6pca.1,socs3b,socs3a
5160	Hepatitis C	3	0.0934246	0.28746	3	212	40	7821	il8l1,socs3b,socs3a
5140	Leishmaniasis	2	0.103475	0.306593	2	107	40	7821	LOC100331428,fos
4146	Peroxisome	2	0.108365	0.309613	2	110	40	7821	dao.1,prdx1
5131	Shigellosis	2	0.116649	0.310933	2	115	40	7821	il8l1,LOC100330801
5323	Rheumatoid arthritis	2	0.120009	0.310933	2	117	40	7821	il8l1,fos
53	Ascorbate and aldarate metabolism	1	0.120487	0.310933	1	25	40	7821	ponzr4
4512	ECM-receptor interaction	2	0.125093	0.312733	2	120	40	7821	LOC100332237,LOC100330801
30	Pentose phosphate pathway	1	0.155962	0.362069	1	33	40	7821	pgd
4620	Toll-like receptor signaling pathway	2	0.158405	0.362069	2	139	40	7821	il8l1,fos
5132	Salmonella infection	2	0.158405	0.362069	2	139	40	7821	il8l1,fos
40	Pentose and glucuronate interconversions	1	0.173172	0.383613	1	37	40	7821	ponzr4
52	Galactose metabolism	1	0.177421	0.383613	1	38	40	7821	g6pca.1
260	Glycine, serine and threonine metabolism	1	0.202471	0.418956	1	44	40	7821	dao.1
4120	Ubiquitin mediated proteolysis	2	0.204395	0.418956	2	164	40	7821	socs3b,socs3a
5146	Amoebiasis	1	0.211907	0.418956	2	168	40	7821	LOC100331249
5020	Prion diseases	1	0.214715	0.418956	1	47	40	7821	il8l1
4130	SNARE interactions in vesicular transport	1	0.222776	0.424335	1	49	40	7821	c7a
5322	Systemic lupus erythematosus	1	0.246022	0.448141	2	186	40	7821	zgc:123218
2010	ABC transporters	2	0.246478	0.448141	1	55	40	7821	LOC100331428,c7a
140	Steroid hormone biosynthesis	1	0.25422	0.449142	1	57	40	7821	abcb6a
514	Other types of O-glycan biosynthesis	1	0.269474	0.449142	1	61	40	7821	ponzr4
830	Retinol metabolism	1	0.273239	0.449142	1	62	40	7821	ponzr4
5219	Bladder cancer	1	0.273239	0.449142	1	62	40	7821	ponzr4
51	Fructose and mannose metabolism	1	0.280714	0.449142	1	64	40	7821	il8l1
5150	Staphylococcus aureus infection	1	0.280714	0.449142	1	64	40	7821	pfkfb3
590	Arachidonic acid metabolism	1	0.306289	0.480453	1	71	40	7821	LOC100331428
5202	Transcriptional misregulation in cancer	1	0.318505	0.490008	2	224	40	7821	cbr1l
4621	NOD-like receptor signaling pathway	1	0.334433	0.496426	1	79	40	7821	il8l1,plaua
4640	Hematopoietic cell lineage	2	0.341293	0.496426	1	81	40	7821	il8l1,LOC100330801
10	Glycolysis / Gluconeogenesis	2	0.341293	0.496426	1	81	40	7821	g6pca.1
330	Arginine and proline metabolism	1	0.358143	0.502439	1	86	40	7821	dao.1
4622	RIG-I-like receptor signaling pathway	1	0.361463	0.502439	1	87	40	7821	il8l1
4080	Neuroactive ligand-receptor interaction	1	0.364268	0.502439	1	585	40	7821	lepa
5152	Tuberculosis	2	0.376681	0.510754	2	255	40	7821	LOC100331428,ctssb.1
564	Glycerophospholipid metabolism	1	0.384233	0.512311	1	94	40	7821	zgc:113516
4115	p53 signaling pathway	1	0.393748	0.51639	1	97	40	7821	serpine1
5031	Amphetamine addiction	1	0.42144	0.543793	1	106	40	7821	fos
5166	HTLV-I infection	3	0.437828	0.547713	3	372	40	7821	LOC100005358,atf3,fos
4370	VEGF signaling pathway	1	0.439212	0.547713	1	112	40	7821	LOC100331249
4662	B cell receptor signaling pathway	1	0.445017	0.547713	1	114	40	7821	fos
4976	Bile secretion	1	0.453614	0.549835	1	117	40	7821	LOC100001838
5120	Epithelial cell signaling in Helicobacter pylori infection	1	0.470421	0.561697	1	123	40	7821	il8l1
5210	Colorectal cancer	1	0.489393	0.575757	1	130	40	7821	fos
4970	Salivary secretion	1	0.522885	0.606243	1	143	40	7821	trpv6
4350	TGF-beta signaling pathway	1	0.540021	0.617167	1	150	40	7821	LOC100332237
4660	T cell receptor signaling pathway	1	0.549542	0.619202	1	154	40	7821	fos
4060	Cytokine-cytokine receptor interaction	2	0.662753	0.736393	2	295	40	7821	il8l1,lepa
4725	Cholinergic synapse	1	1	1	1	220	40	7821	fos
4062	Chemokine signaling pathway	1	1	1	1	304	40	7821	il8l1
4510	Focal adhesion	1	1	1	1	340	40	7821	LOC100332237
5200	Pathways in cancer	2	1	1	2	538	40	7821	il8l1,fos
4141	Protein processing in endoplasmic reticulum	1	1	1	1	230	40	7821	LOC100005358
4010	MAPK signaling pathway	1	1	1	2	430	40	7821	LOC100331249,fos
4728	Dopaminergic synapse	1	1	1	1	236	40	7821	fos
5016	Huntington's disease	1	1	1	1	250	40	7821	tgm2l
Down-regulated genes
Pathway ID	Pathway name	NO. of genes	p-value	corrrected p-value	x	y	n	N	Associated genes
100	Steroid biosynthesis	2	0.000209356	0.00439647	2	22	8	7821	cyp51,msmo1
909	Sesquiterpenoid and triterpenoid biosynthesis	1	0.00306592	0.0321921	1	3	8	7821	sqlea
524	Butirosin and neomycin biosynthesis	1	0.00510529	0.035737	1	5	8	7821	gck
521	Streptomycin biosynthesis	1	0.0112015	0.0533662	1	11	8	7821	gck
4972	Pancreatic secretion	2	0.0141872	0.0533662	2	185	8	7821	LOC100329477,zgc:92590
592	alpha-Linolenic acid metabolism	1	0.0152475	0.0533662	1	15	8	7821	fads2
1040	unsaturated fatty acids biosynthesis	1	0.0292945	0.0878836	1	29	8	7821	fads2
52	Galactose metabolism	1	0.0382319	0.0938191	1	38	8	7821	gck
4950	Maturity onset diabetes of the young	1	0.0402082	0.0938191	1	40	8	7821	gck
500	Starch and sucrose metabolism	1	0.0539429	0.11328	1	54	8	7821	gck
520	Amino sugar and nucleotide sugar metabolism	1	0.0626813	0.114762	1	63	8	7821	gck
4930	Type II diabetes mellitus	1	0.0655784	0.114762	1	66	8	7821	gck
5110	Vibrio cholerae infection	1	0.0770884	0.11992	1	78	8	7821	LOC100329477
10	Glycolysis / Gluconeogenesis	1	0.0799464	0.11992	1	81	8	7821	gck
3320	PPAR signaling pathway	1	0.0978682	0.137016	1	100	8	7821	fads2
4974	Protein digestion and absorption	1	0.113644	0.149158	1	117	8	7821	zgc:92590
4970	Salivary secretion	1	0.137304	0.169611	1	143	8	7821	LOC100329477
4910	Insulin signaling pathway	1	0.191509	0.221015	1	205	8	7821	gck
5164	Influenza A	1	0.199966	0.221015	1	215	8	7821	zgc:92590
4514	Cell adhesion molecules (CAMs)	1	0.213337	0.224004	1	231	8	7821	grb10a
4080	Neuroactive ligand-receptor interaction	1	0.463259	0.463259	1	585	8	7821	zgc:92590

## Sheet: Table S6
Table S6. Genes co-regulated by mercury and lead treatment
Up-regulated genes
Gene symbol	Locus	FPKM-Control	FPKM-Mercury	FPKM-Control	FPKM-Lead	Fold change (Mercury)	Fold change (Lead)	log2 (Control vs Mercury)	log2 (Control vs Lead)
lepb	NC_007115.5:18100060-18102016	0	1.08327	0	2.96647	#DIV/0!	#DIV/0!	1.79769e+308	1.79769e+308
LOC100005016	NC_007112.5:54343345-54350594	1.60397	198.692	1.67201	121.217	123.875	72.4978	6.95274	6.17987
LOC558816	NC_007114.5:32266432-32268064	1.69214	131.839	1.76392	147.045	77.9126	83.3626	6.28379	6.38133
zgc:194125	NC_007114.5:32262322-32263438	4.00647	180.59	4.17642	251.549	45.0746	60.2308	5.49424	5.91242
zgc:153317	NC_007129.5:4912759-4915269	0.838226	31.4816	0.873783	10.7017	37.5574	12.2475	5.23103	3.61442
LOC100006428	NC_007114.5:32271855-32273291	2.28435	74.0382	2.38125	83.0358	32.4111	34.8707	5.01841	5.12394
LOC100331428	NC_007112.5:56535669-56572026	0.0655679	2.00565	0.0683492	0.426879	30.5889	6.24556	4.93494	2.64283
mt2	NC_007129.5:17193803-17195114	70.6867	1979.35	73.6851	603.073	28.0017	8.18446	4.80744	3.03289
zgc:173594	NC_007114.5:32276513-32278059	10.2344	222.379	10.6686	192.687	21.7286	18.0611	4.44152	4.17482
ctssb.1	NC_007127.5:31769417-31773725	2.81593	42.2447	2.93538	16.3266	15.002	5.56201	3.90709	2.4756
zgc:198419	NC_007114.5:32242150-32243650	22.6752	327.218	23.6371	305.345	14.4307	12.918	3.85106	3.69131
LOC100536946	NC_007133.5:11207507-11208470	0.817012	9.8243	0.851669	8.72749	12.0247	10.2475	3.58792	3.3572
zgc:173593	NC_007114.5:32248952-32250440	9.69947	98.9653	10.1109	93.6825	10.2032	9.2655	3.35094	3.21187
zgc:109934	NC_007114.5:32255645-32257330	24.7634	246.211	25.8139	237.502	9.94254	9.20055	3.31362	3.20172
LOC566996	NC_007118.5:25533768-25542095	3.24835	27.5168	3.38614	27.2058	8.47101	8.03446	3.08253	3.0062
LOC100001838	NC_007128.5:21825161-21831740	0.434249	3.17669	0.452669	2.85502	7.31537	6.30708	2.87093	2.65697
prdx1	NC_007113.5:5749020-5758079	45.8446	288.249	47.7893	189.495	6.28752	3.96522	2.65249	1.9874
slc25a38a	NC_007114.5:5241002-5260577	0.697071	4.25228	0.72664	2.53991	6.10021	3.49542	2.60886	1.80546
si:dkey-251i10.2	NC_007116.5:70459295-70468025	64.6395	357.515	67.3815	148.849	5.53091	2.20905	2.46751	1.14343
ponzr3	NC_007118.5:23836346-23864078	4.39624	23.6884	4.58272	13.8898	5.38833	3.03091	2.42984	1.59975
sst6	NC_007134.5:29618624-29619717	1.68919	9.08566	1.76085	5.84553	5.37871	3.31972	2.42726	1.73106
txn	NC_007118.5:25524321-25531595	51.9028	238.645	54.1045	220.592	4.59792	4.07715	2.20098	2.02756
si:ch211-225b11.1	NC_007116.5:22570098-22597904	1.16845	5.3724	1.21801	3.22935	4.59789	2.65133	2.20098	1.40672
sqrdl	NC_007136.5:33451864-33474004	18.7889	85.1162	19.5859	57.9063	4.53013	2.95653	2.17955	1.5639
tmprss13a	NC_007126.5:13101818-13136213	2.54292	10.3009	2.65079	6.30158	4.05082	2.37725	2.01821	1.24929
vtg7	NC_007133.5:25323696-25330515	0.245727	0.990814	0.25615	0.994826	4.03217	3.88376	2.01156	1.95745
socs3a	NC_007114.5:58237024-58239847	5.09029	20.4917	5.30622	13.6342	4.02564	2.56948	2.00922	1.36147
LOC563265	NC_007125.5:30638913-30643733	22.6702	87.9372	23.6318	66.0295	3.87898	2.7941	1.95568	1.48238
oat	NC_007132.5:27873097-27888716	2.01351	7.65974	2.09893	6.4274	3.80417	3.06223	1.92758	1.61458
fos	NC_007131.5:46803307-46805421	4.25071	15.928	4.43102	9.55044	3.74714	2.15536	1.90579	1.10793
trpv6	NC_007127.5:14031038-14069830	3.28133	12.258	3.42052	9.64578	3.73568	2.81997	1.90137	1.49568
cyp24a1	NC_007117.5:55692361-55705674	1.03739	3.64704	1.0814	3.5293	3.51559	3.26364	1.81376	1.70648
gstp1	NC_007115.5:29632326-29639067	617.744	2139.95	643.948	1784.59	3.46414	2.77133	1.7925	1.47057
zgc:163022	NC_007135.5:30741143-30760481	4.15579	13.8961	4.33208	12.8388	3.34379	2.96366	1.74149	1.56738
atf3	NC_007131.5:37819285-37825345	1.27634	4.11672	1.33048	2.83966	3.22541	2.13431	1.68948	1.09377
abcb6a	NC_007112.5:4998796-5022316	1.08337	3.47573	1.12933	2.91263	3.20826	2.57908	1.68179	1.36686
gsr	NC_007125.5:40349420-40369584	16.9401	54.0202	17.6587	45.556	3.18889	2.5798	1.67306	1.36726
zgc:109981	NC_007130.5:49196452-49204828	8.49716	27.0718	8.8576	20.6027	3.18598	2.32599	1.67174	1.21784
cbr1l	NC_007132.5:20520409-20528388	31.5731	97.1968	32.9124	77.9654	3.07847	2.36888	1.62221	1.2442
gsto1	NC_007124.5:25604394-25612941	4.72852	14.0473	4.9291	14.4625	2.97076	2.93411	1.57083	1.55292
tcap	NC_007114.5:21453655-21455541	8.6131	25.1902	8.97846	43.7317	2.92464	4.87074	1.54826	2.28414
wu:fb18f06	NC_007126.5:45650594-45661032	86.0146	249.862	89.6633	182.017	2.90488	2.03001	1.53848	1.02149
s100z	NC_007132.5:7136707-7174891	8.40946	24.3821	8.76618	24.051	2.89937	2.74361	1.53574	1.45607
LOC100001880	NC_007126.5:12365809-12372257	1.36371	3.90328	1.42156	2.87438	2.86225	2.02199	1.51715	1.01578
pir	NC_007122.5:30794452-30813403	4.47898	12.6709	4.66897	9.72823	2.82897	2.08359	1.50028	1.05907
slc13a3	NC_007119.5:29515178-29542341	2.32865	6.27037	2.42743	7.68651	2.69271	3.16652	1.42906	1.6629
hbz	NC_007123.5:21704811-21706037	54.2676	138.183	56.5696	173.017	2.54633	3.05848	1.34842	1.61281
pgd	NC_007134.5:29624332-29637377	52.3214	133.158	54.5409	113.24	2.545	2.07624	1.34767	1.05398
s100t	NC_007127.5:24862111-24863680	61.7759	153.393	64.3964	143.806	2.48306	2.23314	1.31212	1.15907
zgc:158614	NC_007126.5:24769828-24779600	5.78483	14.3434	6.03022	16.2152	2.47949	2.68899	1.31004	1.42706
LOC100535657	NC_007125.5:13298648-13306961	11.1966	27.3107	11.6715	23.4347	2.4392	2.00786	1.28641	1.00566
ethe1	NC_007127.5:57828294-57846930	20.4177	45.6698	21.2838	45.8826	2.23677	2.15575	1.16142	1.10819
Down-regulated genes
Gene symbol	Locus	FPKM-Control	FPKM-Mercury	FPKM-Control	FPKM-Lead	Fold change (Mercury)	Fold change (Lead)	log2 (Control vs Mercury)	log2 (Control vs Lead)
zgc:92590	NC_007127.5:27366002-27374493	20.9824	2.2994	21.8725	3.04361	-9.12516	-7.18637	-3.18985	-2.84526
LOC101885959	NC_007129.5:41786905-41894267	3.34164	0.848525	3.48339	1.46634	-3.93818	-2.37557	-1.97753	-1.24827
fads2	NC_007136.5:4189669-4205191	11.9875	4.43326	12.496	4.54521	-2.70399	-2.74927	-1.43509	-1.45905
Other regulated genes
Gene symbol	Locus	FPKM-Control	FPKM-Mercury	FPKM-Control	FPKM-Lead	Fold change (Mercury)	Fold change (Lead)	log2 (Control vs Mercury)	log2 (Control vs Lead)
si:ch211-284o19.8	NC_007113.5:37589540-37603087	2.48594	14.3816	2.59139	1.00053	5.78518	-2.59002	2.53236	-1.37296
